# Supplementary material for: Study of coordinated development of county urbanization in arid areas of China: The case of Xinjiang
Source: PLoS One. 2022 Oct 14;17(10):e0276235. doi: 10.1371/journal.pone.0276235 (PMC9565395; doi:10.1371/journal.pone.0276235)
Supplement: S1 Data — (ZIP) [file pone.0276235.s001.zip]

Archive with 13 entries (12 files):
- data/
- data/1996.xlsx
- data/1998.xlsx
- data/2000.xlsx
- data/2002.xlsx
- data/2004.xlsx
- data/2006.xlsx
- data/2008.xlsx
- data/2010.xlsx
- data/2012.xlsx
- data/2014.xlsx
- data/2016.xlsx
- data/2018.xlsx
