# Supplementary material for: Study of coordinated development of county urbanization in arid areas of China: The case of Xinjiang
Source: PLoS One. 2022 Oct 14;17(10):e0276235. doi: 10.1371/journal.pone.0276235 (PMC9565395; doi:10.1371/journal.pone.0276235)
Supplement: S1 Data — (ZIP) [file pone.0276235.s001.zip › data/1996.xlsx]

## Sheet: Basic_data
	Population development level				Economic development level								Social development level							Living environment construction level
index	The total population	Urban population	Proportion of urban population	Natural population growth	GDP	Per capita GDP	Total value of industrial products	Local financial income	Expenditure of local finance	The share of primary industry in GDP	The share of secondary industry in GDP	The share of tertiary industry in GDP	Fixed asset value of the whole society	Retail volume of social commodities	Average employee’s money wage	Water penetration rate	Gas penetration rate	Road area per capita	Drainage pipe density	Domestic garbage removal volume	Green area rate of built-up area	Coverage rate of afforestation in development area	Per capita public green areas	Public facilities
Shihezi	56.9538	32.0027	0.561906	6.56	161937	6530	212355	13390	15855	0.158	0.324	0.99518	95063	116301	5304	1	0.9502	6.67	6.56	4.7	0.2668	0.3953	4.48	2.4
Changji	32.0748	32.0748	1	8.1	201294	6390	202401	7711	8077	0.33	0.344	0.99326	35939	54630	6001	1	0.9777	5.94	2.8	12.14	0.2448	0.3376	14.73	1.58
Fukang	14.4528	14.4528	1	8.98	126723	8981	54331	4857	5634	0.176	0.643	0.99181	15844	34079	10875	1	1	10.55	1.54	6.2	0.2632	0.2672	0.3	0.46
Hutubi	19.1189	8.2216	0.430025	6.82	109949	5808	72316.5	3044	4649	0.407	0.341	0.99252	22280	26236	5278	0.9615	0.5342	10.41	2.71	1.4	0.0578	0.1406	5.98	0.89
Manas	15.5024	8.8909	0.573518	8.27	193664	7679	97419.6	4329	5724	0.54	0.237	0.99223	17791	20848	6402	0.9815	0.9037	14.07	3.77	1.8	0.0415	0.1462	9.81	1.32
Qitai	22.3572	7.8653	0.351802	9.63	82776	3725	28026	2394	6450	0.55	0.142	0.99308	12208	20141	5184	0.6245	0.6987	9.16	1.43	2	0.1684	0.2069	22.95	1.93
Jimsar	12.9524	5.0747	0.391796	7.68	48146	3732	22134.7	2594	4688	0.517	0.213	0.9927	6957	15040	5325	1	0.9945	14.59	0.79	13	0.1647	0.3721	11.6	1.08
Mori	8.7442	2.2921	0.262128	7.62	24531	2807	4388.8	660	4282	0.596	0.096	0.99308	2613	9108	4843	1	0.8	15.27	0.96	1.8	0.2049	0.2459	23.33	1.08
Yining	30.9262	30.9262	1	10.5	122032	4011	81319.5	10549	11097	0.151	0.442	0.99407	15790	61827	5005	1	0.5209	13.35	4.2	12	0.3607	0.4144	7.96	2
Kuitun	25.7208	25.7208	1	4.21	86677	8720	115211	8165	8159	0.05	0.502	0.99448	51062	52349	5509	1	0.8494	7.91	3.48	8.4	0.2422	0.32	9.56	2.21
Yining	36.3649	0.9724	0.0267401	15.66	94690	2751	30974.5	2517	7634	0.583	0.215	0.99202	6262	23784	4254	1	0.2721	11.74	2.24	1	0.2103	0.2741	0.05	0.63
Qapqal	15.8821	2.9643	0.186644	14.98	34881	2215	9944.3	788	5085	0.595	0.148	0.99257	3836	10118	4668	0.8824	0.084	14.35	0.79	0.6	0.075	0.2812	1.18	0.76
Huocheng	32.7386	9.6049	0.293382	9.69	94053	2873	63066.2	4282	7577	0.649	0.129	0.99222	2526	21260	3891	1	0.1292	12.52	2	4	0.08	0.105	34.69	0.5
Gongliu	14.5097	1.9682	0.135647	14.53	31783	2213	8988.9	886	4231	0.621	0.187	0.99192	2305	10678	4487	0.6632	0.0113	21.6	0.91	0.35	0.0827	0.0853	18.79	0.53
Xinyuan	27.3855	16.2989	0.595165	9.22	91279	3614	44741.1	2180	5992	0.556	0.236	0.99208	4279	22148	4126	1	0.2667	9.9	1.01	5	0.2453	0.3495	4.99	0.46
Zhaosu	14.7252	1.8259	0.123998	16.5	44914	3083	7916.2	1238	4021	0.663	0.108	0.99229	3129	11384	4073	1	0	30.99	1.69	1.31	0.024	0.04	4.6	0.33
Takis	14.7252	3.4101	0.231583	13.12	30796	2104	4806.1	762	4261	0.621	0.159	0.9922	1201	11499	4294	0.5796	0.4082	14.98	1.17	1	0.19	0.2614	1.22	0.49
Nilka	14.9615	2.8619	0.191284	9.14	28582	2054	6060.7	887	4465	0.696	0.165	0.99139	1327	8447	4300	0.2857	0.235	22.65	0.78	0.15	0.0231	0.0354	4.24	0.22
Tacheng	14.3499	14.3499	1	8.75	78107	5481	20890.3	3657	5952	0.334	0.269	0.99397	149834	38919	5485	0.8642	0.3527	12.72	2.17	5	0.2558	0.3208	25.58	1.5
Usu	19.2507	19.2507	1	7.79	156282	5106	37695.8	2407	5583	0.409	0.23	0.99361	16045	44553	4820	0.8841	0.942	4.35	1.83	2.5	0.11	0.1967	0.29	1.3
Emin	17.977	3.7708	0.209757	7.59	80202	4461	44143.9	4505	6905	0.542	0.225	0.99233	9777	25851	4349	0.4394	0.5476	9.7	0.92	1.2	0.0442	0.1	2.58	1.3
Shawan	18.8032	14.8509	0.789807	7.57	192182	4605	65580.9	4168	6315	0.551	0.248	0.99201	25474	24612	5070	0.9125	0.6165	8.05	1.81	1.6	0.1961	0.2677	5.55	1.04
Toli	7.8565	2.3107	0.294113	9.12	21283	2674	10816.6	596	3927	0.299	0.351	0.9935	1556	7432	4673	0.8889	0.4444	14.33	0.033	0.3	0.061	0.0714	2.72	0.24
Yuming	4.9964	0.9477	0.189677	10.51	16836	3401	3460.6	475	3620	0.558	0.163	0.99279	3416	6241	4314	1	0.4	28.6	0.21	0.25	0.0646	0.1042	11.599	1.71
Hoboksar	4.8433	2.112	0.436066	5.91	20197	3620	17876.1	1320	4067	0.334	0.43	0.99236	7799	6703	4009	0.9	0.1084	14.4	0.1712	0.5	0.0755	0.1458	10.8	0.67
Altay	19.8926	19.8926	1	7.45	77107	4460	44695.3	2188	6962	0.293	0.278	0.99429	7879	31242	4789	0.8865	0.5408	8.28	5.97	8.9	0.2528	0.2681	17.39	1.65
Burqin	6.4367	1.5204	0.236208	9.46	23436	3707	9820	827	4036	0.467	0.288	0.99245	8846	9031	5621	0.9545	0.5	61.82	0.89	2.24	0.0518	0.0536	1.82	0.6
Fuyun	8.1487	2.5935	0.318272	9.2	31496	4480	8959.6	1523	5220	0.51	0.221	0.99269	2339	10137	3956	1	0.975	18.23	0.88	1.8	0.016	0.24	7.92	0.51
Fuhai	6.0649	1.263	0.208247	6.77	34615	4443	14800.5	928	3630	0.48	0.192	0.99328	4343	14003	4266	0.8739	0.3874	18.46	1	2.41	0.0995	0.1586	28.89	0.48
Habahe	7.146	1.3401	0.187531	11.11	22380	3121	8874.2	1100	3695	0.474	0.265	0.99261	2835	6331	5441	0.7377	0.459	22.62	0.69	0.4	0.0752	0.103	4.1	0.21
Qinghe	5.1627	1.0074	0.19513	7.72	17451	3389	2941.7	478	3208	0.568	0.131	0.99301	3154	5907	4900	0.3889	0.4444	16.88	1.67	0.15	0.0361	0.0556	11.11	0.63
Jeminay	3.4301	0.8841	0.257748	10.56	13320	3826	2242.9	312	3195	0.397	0.202	0.99401	1388	4171	4466	1	0.225	20.59	1.55	2	0.0071	0.0548	10.38	0.2
Bole	19.3732	19.3732	1	8.67	97485	5091	44013.7	4888	7504	0.465	0.207	0.99328	8693	29407	4651	0.8727	0.8309	13.27	2.6	2.2	0.2053	0.2214	6.45	2.2
Jinghe	11.9176	4.0984	0.343895	10.92	55713	4798	17348.9	2634	4812	0.543	0.172	0.99285	13061	11828	4661	0.9426	0.4344	25.57	1.25	6.48	0.0125	0.0167	30.33	0.36
Wenquan	7.2995	3.0491	0.417714	8.84	25248	3459	3152.6	843	3439	0.629	0.151	0.9922	1782	6283	4234	1	0.3289	16.84	1.14	0.03	0.0629	0.0714	50.58	0.41
Korla	31.1398	31.1398	1	6.58	553453	17074	494109	20341	14458	0.101	0.676	0.99223	436325	155800	6135	0.9964	0.9985	12.6	3.61	16.4	0.287	0.2984	3.13	3
Luntai	8.3828	1.3019	0.155306	5.9	32272	3697	4961.9	4901	6128	0.636	0.109	0.99255	5854	10449	6217	0.7643	0.8599	20	1.93	1.08	0.1956	0.2176	8.03	0.61
Yuli	9.2912	1.4954	0.160948	6.63	53231	5730	30647	1419	3701	0.635	0.159	0.99206	6065	6185	5997	1	1	68.57	1.67	0.66	0.0939	0.1182	5.71	0.53
Ruoqiang	2.8593	0.7423	0.259609	5.81	14171	4953	10531	541	3004	0.401	0.265	0.99334	1247	2063	6472	0.9615	0.4615	27.5	5.56	0.38	0.047	0.0855	7.69	0.09
Qiemo	4.8499	1.3856	0.285697	5.7	17787	3675	2608	3432	6789	0.611	0.106	0.99283	5003	4803	5906	0.6475	0.5755	15.83	1.13	0.4	0.0862	0.1043	3.45	0.32
Yanqi	11.1605	2.7699	0.248188	9.17	3908	4193	17566.7	1544	5032	0.44	0.209	0.99351	6407	13089	5638	0.4971	0.65	11.73	0.97	1.44	0.0673	0.0659	8.09	0.91
Hejing	16.9069	4.2689	0.252495	7.47	59568	3514	33029.9	1837	5003	0.486	0.149	0.99365	2664	16638	4174	0.8874	0.4744	6.42	1	0.27	0.0667	0.0811	8.02	0.05
Hoxud	6.0172	0.955	0.158712	9	24301	3553	11374.9	757	3260	0.402	0.204	0.99394	5666	7679	4451	1	0.3875	27.79	1.59	0.51	0.0159	0.0205	9.75	0.37
Bohu	5.1769	0.8189	0.158183	9.72	20341	3934	7887.3	650	2677	0.529	0.187	0.99284	6381	5480	5593	0.9286	0.8429	16.11	4.01	0.55	0.1158	0.1737	10.86	0.24
Aksu	46.3798	46.3798	1	6.14	292763	3157	131770	9804	10920	0.352	0.229	0.99419	42227	51887	4965.09	0.9386	0.4461	6.78	1.87	15	0.2872	0.3071	2.26	1.3
Wensu	19.9454	3.4499	0.172967	7.92	58965	1622	24049	1551	6664	0.624	0.166	0.9921	8165	12694	5375.58	0.6957	0.4928	11.91	1.52	0.5	0.03	0.06	12.07	0.9
Kuqa	36.0099	7.95	0.220773	8.91	137878	2709	26353.9	4041	9994	0.406	0.362	0.99232	15782	19040	4302.67	0.9747	0.5468	6.49	0.88	0.8	0.07	0.0995	7.47	1.3
Xayar	17.8186	2.4704	0.138642	10.75	56722	1912	10105.9	1695	5568	0.648	0.126	0.99226	10895	11919	4204.29	0.7714	0.6429	12.79	1.67	1.4	0.0154	0.1808	7.86	1
Xinhe	12.7077	1.9106	0.15035	9.93	42603	1769	3945.1	1152	4753	0.678	0.161	0.99161	4978	5537	4743.89	0.9524	0.7143	9.05	3.81	0.28	0.054	0.0921	10.05	0.48
Baicheng	18.4985	3.5327	0.190972	6.4	32170	1359	17958.7	1586	6212	0.645	0.196	0.99159	15080	15292	4382.82	0.705	0.4	6.08	2.86	3.2	0.1036	0.1143	7.03	0.62
Wushi	16.9154	2.2676	0.134055	11.03	32742	976	3013.8	705	4534	0.724	0.083	0.99193	2361	4890	4990.46	0.7052	0.289	13.64	2.19	0.3	0.0938	0.2062	15.55	0.56
Awati	17.6618	2.225	0.125978	12.93	63743	1798	23893.7	1589	6059	0.684	0.139	0.99177	10268	6314	3150.67	0.9144	0.6438	10.03	0.89	0.3	0.0661	0.1161	9.76	0.9
Keping	3.962	1.0414	0.262847	15.65	4298	810	342.3	80	2951	0.486	0.086	0.99428	1733	2902	5908.59	1	1	28.28	2.31	0.37	0.1214	0.1714	0.62	0.2
Artux	18.441	18.441	1	10.81	25543	1382	4192.4	1414	7063	0.404	0.16	0.99436	7718	11885	6083	1	0.9348	11	2.06	1.5	0.1118	0.1368	0.22	0.7
Akto	15.5178	2.7164	0.175051	13.66	17577	1138	3473.3	599	4725	0.6	0.123	0.99277	3565	4547	5177	1	0.5248	24.75	1.75	1.15	0.1925	0.25	1.8	0.55
Akqi	3.3345	1.0066	0.301874	7.89	4551	1375	209.8	171	3261	0.422	0.151	0.99427	1987	2091	5328	0.6613	0.7581	20.81	1.0024	0.37	0.1806	0.2333	14.52	0.4
Wuqia	15.5178	1.292	0.0832592	8.9	8259	1920	4299.8	265	3525	0.338	0.25	0.99412	2068	2320	5286	0.9839	0.6613	29.19	4.33	0.31	0.2433	0.2633	10.2877	0.5
Kashkar	25.4366	25.4366	1	11.98	78691	3093	53577.1	5385	7320	0.078	0.238	0.99684	17800	54875	5495	1	1	5.13	1.83	14.8	0.2289	0.3206	6.22	1.32
Shufu	37.0182	1.4531	0.0392537	10.51	52151	1409	7632.7	1827	6802	0.723	0.069	0.99208	7423	6272	6028	1	0.9857	12.93	3	0.38	0.0133	0.0167	1.57	0.66
Shule	26.3141	7.0605	0.268316	14.82	50435	1855	13435.5	1625	5416	0.701	0.061	0.99238	1510	2303	5118	0.8714	0.4149	9.75	1.09	0.17	0.0168	0.0185	2.49	0.86
Yingisar	20.5312	2.1322	0.103852	9.08	30636	1504	3141.5	1255	4455	0.773	0.086	0.99141	1905	4866	5729	1	0.7488	9.62	3.17	0.06	0.0984	0.1079	9.48	0.62
Zepu	15.7188	2.5562	0.162621	7.39	33536	2459	15697.1	3069	5371	0.479	0.241	0.9928	2187	9175	6178	0.9661	0.9266	13.98	3.81	0.36	0.0143	0.0214	11.24	0.83
Shache	58.2087	20.2401	0.347716	10.68	95747	1633	13581.1	4568	11198	0.664	0.139	0.99197	10535	12310	5184	0.9857	0.7486	6.86	1.91	1.8	0.0791	0.0864	8.57	1.04
Yecheng	35.3988	10.3275	0.291747	14.36	54917	1636	12448	2324	6829	0.783	0.081	0.99136	3767	18384	5963	0.9483	0.5845	9.47	1.16	1.5	0.0068	0.0077	6.48	1.88
Makit	18.5627	2.9896	0.161054	8.16	59897	3224	6632.9	2125	5171	0.664	0.127	0.99209	3056	18266	5097	0.76	0.68	4.48	0.26	1.3	0.0035	0.0043	1.2	1.03
Yopurga	12.3456	1.6709	0.135344	8.46	26428	2136	2917.8	985	4946	0.437	0.097	0.99466	1828	2303	5877	0.8153	0.9554	29.62	0.77	0.15	0.0115	0.0172	2.61	0.31
Jiashi	28.7467	2.6467	0.0920697	14.42	55029	1892	5526.7	1783	9814	0.677	0.084	0.99239	10268	14800	5249	1	1	27.01	1.8028	0.45	0.0933	0.1	23.29	0.49
Bachu	33.3173	7.638	0.22925	7.95	99435	4523	14413.7	2573	6274	0.693	0.073	0.99234	4773	11623	6097	1	0.5263	12.89	0.92	0.5	0.062	0.076	6.12	0.59
Tashkorgan	2.8513	0.5405	0.189563	11.71	3440	1214	493.8	163	2920	0.682	0.027	0.99291	386	3120	7092	1	0.5676	8.17	1.64	0.01	0.0038	0.0076	9	0.51
Hotan	15.0023	15.0023	1	8.03	30209	1842	24118.1	2931	4360	0.19	0.373	0.99437	14275	17219	5635	0.8171	0.9512	7.16	1.3	5	0.184	0.261	11.89	0.7
Moyu	36.8845	3.8186	0.103529	11.44	57898	2210	2810.5	1231	6666	0.8	0.04	0.9916	3184	7353	6156	0.9804	0.8693	22.88	2.5	1.3	0.1067	0.1517	2.16	0.6
Pishan	20.3976	2.4417	0.119705	8.19	25680	1473	5127.3	961	4828	0.645	0.114	0.99241	2579	3862	5625	0.942	0.5072	8.12	2.27	0.2	0.1546	0.2337	1.16	0.09
Lop	21.6277	4.435	0.205061	9.61	34929	1752	6566.8	932	6014	0.649	0.169	0.99182	1998	4703	5617	0.7576	0.8561	25.61	0.62	0.12	0.0231	0.0323	12.5	0.35
Qira	12.6668	2.0394	0.161004	5.9	20318	1736	1316.4	723	3749	0.668	0.055	0.99277	1593	3746	5577	0.9574	0.4468	15.64	0.26	1.73	0.1211	0.1684	19.74	0.39
Yutian	19.3163	4.7382	0.245295	10.42	33585	1539	1414.9	789	4658	0.725	0.111	0.99164	1870	4977	5693	0.6126	0.2199	16.13	0.57	0.4	0.024	0.0893	5.5	1.1
Minfeng	3.1252	0.8709	0.27867	7.73	7780	1913	403.8	336	3209	0.597	0.139	0.99264	1592	1948	5108	0.7273	0.2727	6.36	0.106	0.5	0.12	0.14	19.09	0.4

## Sheet: Standardization
index	The total population	Urban population	Proportion of urban population	Natural population growth	GDP	Per capita GDP	Total value of industrial products	Local financial income	Expenditure of local finance	The share of primary industry in GDP	The share of secondary industry in GDP	The share of tertiary industry in GDP	Fixed asset value of the whole society	Retail volume of social commodities	Average employee’s money wage	Water penetration rate	Gas penetration rate	Road area per capita	Drainage pipe density	Domestic garbage removal volume	Green area rate of built-up area	Coverage rate of afforestation in development area	Per capita public green areas	Public facilities
Shihezi	0.977331	0.686359	0.54987	0.191212	0.28817	0.351697	0.429532	0.656927	1	0.144	0.457627	0.69708	0.217179	0.743266	0.278773	1	0.9502	0.0361258	1	0.28615	0.737122	0.953426	0.0876707	0.79661
Changji	0.527906	0.687932	1	0.316517	0.359726	0.343089	0.409378	0.376635	0.409774	0.373333	0.488444	0.346715	0.081555	0.34242	0.369007	1	0.9777	0.0247586	0.423931	0.740085	0.675532	0.812729	0.29052	0.518644
Fukang	0.209575	0.303502	1	0.38812	0.224146	0.502398	0.109579	0.235773	0.224389	0.168	0.949153	0.0821168	0.0354591	0.208844	1	1	1	0.0965431	0.230887	0.377669	0.727044	0.641063	0.00494756	0.138983
Hutubi	0.293865	0.167566	0.414365	0.212368	0.193648	0.307304	0.145995	0.146291	0.149643	0.476	0.483821	0.211679	0.0502226	0.157866	0.275407	0.946101	0.5342	0.0943631	0.410142	0.0848078	0.152016	0.332358	0.117356	0.284746
Manas	0.228535	0.182167	0.5618	0.33035	0.345854	0.422344	0.196821	0.209713	0.231219	0.653333	0.323575	0.158759	0.0399253	0.122845	0.420921	0.974101	0.9037	0.151355	0.572545	0.109213	0.106383	0.346013	0.193153	0.430508
Qitai	0.352363	0.159793	0.333993	0.441009	0.144244	0.17923	0.0563195	0.11421	0.286311	0.666667	0.177196	0.313869	0.0271185	0.11825	0.263237	0.474311	0.6987	0.0748988	0.214034	0.121415	0.461646	0.494026	0.453196	0.637288
Jimsar	0.182471	0.0989151	0.375086	0.282343	0.0812817	0.179661	0.0443914	0.124081	0.152603	0.622667	0.286595	0.244526	0.0150732	0.0850948	0.281491	1	0.9945	0.159452	0.11598	0.792556	0.451288	0.896854	0.228577	0.349153
Mori	0.106452	0.0382118	0.241855	0.277461	0.0383464	0.122787	0.00846123	0.0286264	0.121794	0.728	0.106317	0.313869	0.00510851	0.0465382	0.219091	1	0.8	0.17004	0.142025	0.109213	0.56383	0.589125	0.460716	0.349153
Yining	0.507157	0.662874	1	0.511798	0.215617	0.196815	0.164223	0.516707	0.638944	0.134667	0.639445	0.494526	0.0353352	0.389199	0.240064	1	0.5209	0.140143	0.638425	0.731544	1	1	0.156541	0.661017
Kuitun	0.413125	0.549317	1	0.01	0.151336	0.48635	0.232843	0.399042	0.415996	0.01	0.731895	0.569343	0.116246	0.327594	0.305312	1	0.8494	0.0554344	0.528114	0.511897	0.668253	0.769812	0.188205	0.732203
Yining	0.605404	0.00942205	0.01	0.931652	0.165905	0.119343	0.0622894	0.12028	0.376157	0.710667	0.289676	0.120438	0.013479	0.141929	0.142839	1	0.2721	0.115073	0.338134	0.0604027	0.578947	0.657888	0.01	0.19661
Qapqal	0.235394	0.052876	0.164297	0.876322	0.0571641	0.0863871	0.0197095	0.034944	0.182729	0.726667	0.186441	0.220803	0.00791395	0.053103	0.196436	0.835363	0.084	0.155715	0.11598	0.0359976	0.200168	0.675201	0.022363	0.240678
Huocheng	0.539897	0.197743	0.273967	0.445891	0.164747	0.126845	0.127266	0.207394	0.371832	0.798667	0.157165	0.156934	0.00490894	0.125523	0.0958444	1	0.1292	0.127219	0.301364	0.243441	0.214166	0.24555	0.685533	0.152542
Gongliu	0.210602	0.0311458	0.111899	0.839707	0.0515315	0.0862641	0.0177751	0.0397809	0.117924	0.761333	0.246533	0.10219	0.00440199	0.0567428	0.173003	0.528489	0.0113	0.268608	0.134365	0.0207444	0.221725	0.197513	0.370869	0.162712
Xinyuan	0.443196	0.343775	0.584043	0.407648	0.159703	0.172405	0.0901627	0.103647	0.251556	0.674667	0.322034	0.131387	0.00893015	0.131295	0.126268	1	0.2667	0.0864217	0.149686	0.304454	0.676932	0.841746	0.0977637	0.138983
Zhaosu	0.214495	0.0280414	0.0999304	1	0.0754055	0.139757	0.0156032	0.0571541	0.101988	0.817333	0.124807	0.169708	0.00629216	0.0613317	0.119406	1	0.01	0.414824	0.253869	0.0793167	0.0573908	0.0870519	0.0900455	0.0949153
Takis	0.214495	0.0626013	0.210471	0.72498	0.049737	0.0795622	0.00930614	0.0336607	0.1202	0.761333	0.20339	0.153285	0.00186953	0.0620791	0.148017	0.411452	0.4082	0.165525	0.174199	0.0604027	0.522116	0.62692	0.0231546	0.149153
Nilka	0.218764	0.0506421	0.169065	0.401139	0.0457116	0.0764879	0.0118463	0.0398302	0.135681	0.861333	0.212635	0.00547445	0.00215856	0.0422419	0.148794	0.01	0.235	0.284958	0.114448	0.00854179	0.0548712	0.0758352	0.082921	0.0576271
Tacheng	0.207716	0.301257	1	0.369406	0.135755	0.287199	0.0418719	0.176546	0.24852	0.378667	0.372881	0.476277	0.342819	0.240302	0.302205	0.809884	0.3527	0.130333	0.327409	0.304454	0.706327	0.771763	0.505244	0.491525
Usu	0.296246	0.408169	1	0.291294	0.277888	0.264142	0.075898	0.114851	0.220519	0.478667	0.312789	0.410584	0.0359202	0.276922	0.216114	0.837743	0.942	0.01	0.275318	0.151922	0.298152	0.469154	0.00474965	0.423729
Emin	0.273237	0.0704701	0.188045	0.27502	0.139564	0.224484	0.0889535	0.2184	0.320838	0.656	0.305085	0.177007	0.021542	0.155364	0.155138	0.215176	0.5476	0.0833074	0.135897	0.0726052	0.113942	0.233358	0.0500693	0.423729
Shawan	0.288162	0.312186	0.784032	0.273393	0.343159	0.233337	0.132357	0.201767	0.276066	0.668	0.340524	0.118613	0.0575493	0.14731	0.248479	0.877502	0.6165	0.0576145	0.272254	0.0970104	0.539194	0.642282	0.108846	0.335593
Toli	0.0904161	0.0386175	0.274719	0.399512	0.0324411	0.114609	0.0214756	0.0254676	0.0948551	0.332	0.49923	0.390511	0.00268386	0.0356446	0.197083	0.844463	0.4444	0.155403	0.01	0.0176937	0.160974	0.163619	0.0528399	0.0644068
Yuming	0.03875	0.00888321	0.167413	0.512612	0.0243558	0.159309	0.0065819	0.0194956	0.0715587	0.677333	0.209553	0.260949	0.00695051	0.0279034	0.150606	1	0.4	0.377608	0.0271181	0.0146431	0.171053	0.243599	0.228557	0.562712
Hoboksar	0.0359843	0.0342828	0.420572	0.138324	0.0304666	0.172774	0.035769	0.0612013	0.105479	0.378667	0.620955	0.182482	0.0170047	0.0309063	0.111121	0.860003	0.1084	0.156493	0.0211736	0.0298963	0.201568	0.345038	0.212745	0.210169
Altay	0.307841	0.422173	1	0.263629	0.133937	0.224422	0.0900699	0.104042	0.325163	0.324	0.386749	0.534672	0.0171882	0.190404	0.2121	0.841103	0.5408	0.0611959	0.909606	0.542404	0.697928	0.643258	0.343162	0.542373
Burqin	0.0647682	0.0213769	0.215223	0.427177	0.0363555	0.178123	0.0194578	0.0368689	0.103126	0.556	0.402157	0.198905	0.0194064	0.0460378	0.319812	0.936301	0.5	0.894893	0.131301	0.136059	0.135218	0.120215	0.0350287	0.186441
Fuyun	0.0956945	0.0447869	0.299541	0.406021	0.0510097	0.225652	0.0177157	0.0712206	0.192973	0.613333	0.298921	0.242701	0.00447998	0.0532265	0.104259	1	0.975	0.216132	0.129769	0.109213	0.0349944	0.574738	0.155749	0.155932
Fuhai	0.0580519	0.0157616	0.186494	0.208299	0.0566805	0.223377	0.0295418	0.0418538	0.0723175	0.573333	0.254237	0.350365	0.00907696	0.0783545	0.144392	0.823464	0.3874	0.219713	0.148154	0.146431	0.268757	0.37625	0.57075	0.145763
Habahe	0.0775813	0.0174435	0.165209	0.561432	0.0344355	0.142093	0.0175428	0.050343	0.07725	0.565333	0.366718	0.228102	0.00561776	0.0284884	0.296509	0.632787	0.459	0.284491	0.100659	0.023795	0.200728	0.240673	0.0801504	0.0542373
Qinghe	0.0417541	0.0101856	0.173017	0.285598	0.0254739	0.158571	0.00553129	0.0196437	0.0402944	0.690667	0.160247	0.301095	0.00634951	0.0257325	0.226471	0.144477	0.4444	0.195111	0.250804	0.00854179	0.0912654	0.125091	0.21888	0.19661
Jeminay	0.0104557	0.00749575	0.237354	0.51668	0.0179632	0.18544	0.00411642	0.0114506	0.0393079	0.462667	0.269646	0.483577	0.00229849	0.014449	0.170285	1	0.225	0.252881	0.232419	0.121415	0.0100784	0.123141	0.204433	0.0508475
Bole	0.298459	0.410842	1	0.362897	0.170987	0.263219	0.0886899	0.237303	0.366292	0.553333	0.27735	0.350365	0.0190554	0.178477	0.194235	0.821784	0.8309	0.138898	0.393289	0.133618	0.56495	0.529383	0.126657	0.728814
Jinghe	0.163778	0.0776168	0.325868	0.545972	0.0950396	0.245204	0.0347016	0.126055	0.162012	0.657333	0.223421	0.271898	0.0290752	0.0642176	0.195529	0.919642	0.4344	0.330427	0.186456	0.394753	0.025196	0.0302365	0.599248	0.105085
Wenquan	0.0803542	0.054726	0.401715	0.376729	0.03965	0.162875	0.0059583	0.0376586	0.0578236	0.772	0.191063	0.153285	0.00320228	0.0281764	0.14025	1	0.3289	0.194488	0.169603	0.00122026	0.166293	0.163619	1	0.122034
Korla	0.511016	0.667534	1	0.19284	1	1	1	1	0.89399	0.068	1	0.158759	1	1	0.386355	0.99496	0.9985	0.128465	0.548031	1	0.793673	0.717142	0.0609539	1
Luntai	0.0999234	0.0166102	0.132098	0.13751	0.0524206	0.177509	0.00962159	0.237945	0.261876	0.781333	0.126348	0.217153	0.012543	0.0552544	0.396971	0.670027	0.8599	0.243694	0.290639	0.0652837	0.537794	0.520117	0.157926	0.189831
Yuli	0.116333	0.0208315	0.137895	0.196908	0.090527	0.302509	0.0616263	0.0660876	0.0777053	0.78	0.20339	0.127737	0.0130271	0.0275395	0.368489	1	1	1	0.250804	0.0396583	0.25308	0.277737	0.112013	0.162712
Ruoqiang	0.000144515	0.00440234	0.239267	0.130187	0.0195104	0.254734	0.0208974	0.0227531	0.0248141	0.468	0.366718	0.361314	0.00197505	0.000747472	0.429983	0.946101	0.4615	0.36048	0.84679	0.0225747	0.121781	0.198	0.151197	0.0135593
Qiemo	0.0361036	0.0184361	0.266071	0.121237	0.0260848	0.176156	0.00485564	0.165441	0.312035	0.748	0.121726	0.268248	0.0105909	0.0185568	0.356708	0.50651	0.5755	0.178761	0.168071	0.023795	0.231523	0.243843	0.0672868	0.0915254
Yanqi	0.150101	0.0486351	0.227532	0.40358	0.000850889	0.208005	0.0351426	0.072257	0.178707	0.52	0.280431	0.392336	0.0138116	0.0724137	0.322013	0.295954	0.65	0.114917	0.143558	0.0872483	0.178611	0.150207	0.159113	0.291525
Hejing	0.253906	0.0813363	0.231957	0.265256	0.102048	0.166257	0.066451	0.0867183	0.176506	0.581333	0.187982	0.417883	0.0052255	0.0954814	0.132482	0.842363	0.4744	0.0322329	0.148154	0.0158633	0.176932	0.187271	0.157728	0.01
Hoxud	0.0571902	0.00904246	0.135598	0.389748	0.0379282	0.168655	0.022606	0.0334139	0.0442404	0.469333	0.272727	0.470803	0.0121118	0.0372501	0.168343	1	0.3875	0.364995	0.238548	0.0305064	0.0347144	0.0395026	0.191965	0.108475
Bohu	0.0420106	0.00607339	0.135055	0.448332	0.0307284	0.192081	0.0155447	0.0281329	0.01	0.638667	0.246533	0.270073	0.0137519	0.0229571	0.316187	0.900042	0.8429	0.183121	0.609315	0.0329469	0.31439	0.41307	0.213932	0.0644068
Aksu	0.786318	1	1	0.157038	0.526029	0.144306	0.266371	0.479937	0.625512	0.402667	0.311248	0.516423	0.095979	0.324591	0.234898	0.914042	0.4461	0.0378387	0.281446	0.914582	0.794233	0.738356	0.0437364	0.423729
Wensu	0.308795	0.0634696	0.150245	0.301871	0.100952	0.0499262	0.0482673	0.0726025	0.30255	0.765333	0.214176	0.135036	0.0178442	0.0698463	0.28804	0.573989	0.4928	0.11772	0.227823	0.0298963	0.0741881	0.135821	0.237878	0.288136
Kuqa	0.598991	0.161641	0.199364	0.382425	0.244427	0.116761	0.052934	0.195499	0.555244	0.474667	0.516179	0.175182	0.0353169	0.111094	0.149139	0.964581	0.5468	0.033323	0.129769	0.0482001	0.18617	0.232139	0.146843	0.423729
Xayar	0.270376	0.0421014	0.114976	0.53214	0.0968741	0.067757	0.0200367	0.0797098	0.219381	0.797333	0.152542	0.164234	0.0241066	0.064809	0.136403	0.679966	0.6429	0.131423	0.250804	0.0848078	0.0333147	0.430383	0.154562	0.322034
Xinhe	0.17805	0.0298892	0.127006	0.465419	0.0712038	0.0589646	0.00756287	0.0529095	0.157535	0.837333	0.206471	0.0456204	0.0105336	0.0233276	0.20626	0.933361	0.7143	0.0731859	0.578673	0.0164735	0.141377	0.214094	0.197902	0.145763
Baicheng	0.282658	0.0652759	0.168744	0.178194	0.0522351	0.0337555	0.0359363	0.07433	0.26825	0.793333	0.260401	0.0419708	0.0337066	0.0867327	0.159516	0.587008	0.4	0.0269386	0.433124	0.194631	0.280235	0.268227	0.138136	0.19322
Wushi	0.25406	0.0376773	0.110264	0.554923	0.0532751	0.0102066	0.00567727	0.0308474	0.140917	0.898667	0.0862866	0.104015	0.00453045	0.0191223	0.238181	0.587288	0.289	0.144659	0.330473	0.0176937	0.2528	0.492319	0.306748	0.172881
Awati	0.267543	0.0367479	0.101965	0.70952	0.109639	0.0607477	0.0479529	0.0744781	0.25664	0.845333	0.172573	0.0748175	0.0226683	0.0283779	0.01	0.880162	0.6438	0.088446	0.131301	0.0176937	0.175252	0.272616	0.192163	0.288136
Keping	0.0200642	0.0109273	0.242594	0.930838	0.00155996	0.01	0.000268273	0.01	0.0207922	0.581333	0.0909091	0.532847	0.00308988	0.00620076	0.357044	1	1	0.372625	0.348859	0.0219646	0.330067	0.407462	0.0112804	0.0508475
Artux	0.281619	0.390506	1	0.537022	0.0401863	0.0351697	0.00806358	0.0658408	0.332827	0.472	0.204931	0.547445	0.0168189	0.064588	0.379623	1	0.9348	0.10355	0.310556	0.0909091	0.303191	0.323092	0.00336434	0.220339
Akto	0.228813	0.047468	0.152385	0.768918	0.025703	0.0201672	0.00660762	0.0256157	0.155411	0.733333	0.14792	0.257299	0.0072923	0.0168929	0.262331	1	0.5248	0.317658	0.263061	0.0695546	0.529115	0.599122	0.0346329	0.169492
Akqi	0.00872873	0.0101681	0.282694	0.29943	0.00201995	0.0347393	0.01	0.00449139	0.0443163	0.496	0.191063	0.531022	0.00367253	0.000929465	0.28188	0.525829	0.7581	0.256306	0.148522	0.0219646	0.495801	0.5584	0.286365	0.118644
Wuqia	0.228813	0.0163942	0.058072	0.381611	0.00876161	0.0682489	0.00828104	0.00913084	0.0643497	0.384	0.343606	0.50365	0.00385834	0.00241791	0.276443	0.97746	0.6613	0.386795	0.658342	0.0183038	0.671333	0.631553	0.202606	0.152542
Kashkar	0.407991	0.543117	1	0.632221	0.136817	0.140371	0.108053	0.261833	0.35233	0.0373333	0.325116	1	0.039946	0.344012	0.3035	1	1	0.0121457	0.275318	0.902379	0.631019	0.771275	0.122106	0.430508
Shufu	0.617206	0.0199087	0.0128574	0.512612	0.0885634	0.0368298	0.0150292	0.0862248	0.313022	0.897333	0.0647149	0.131387	0.0161422	0.0281049	0.372503	1	0.9857	0.133603	0.454573	0.0225747	0.0274356	0.0302365	0.0300811	0.20678
Shule	0.423842	0.142236	0.248213	0.863303	0.0854434	0.0642523	0.0267781	0.0762549	0.207846	0.868	0.0523883	0.186131	0.00257834	0.00230741	0.254693	0.819964	0.4149	0.084086	0.161943	0.00976205	0.037234	0.0346257	0.0482881	0.274576
Yingisar	0.319377	0.0347235	0.0792303	0.396257	0.0494461	0.0426709	0.00593582	0.0579932	0.134922	0.964	0.0909091	0.00912409	0.00348443	0.0189663	0.333794	1	0.7488	0.0820617	0.480619	0.00305064	0.265677	0.252621	0.186622	0.19322
Zepu	0.232444	0.0439732	0.139614	0.258747	0.0547187	0.10139	0.0313572	0.147525	0.204432	0.572	0.329738	0.262774	0.00413131	0.0469737	0.391922	0.952541	0.9266	0.149953	0.578673	0.0213545	0.0302352	0.0416971	0.221453	0.264407
Shache	1	0.429754	0.329795	0.526444	0.167827	0.0506026	0.0270729	0.221509	0.646608	0.818667	0.172573	0.111314	0.0232808	0.0673504	0.263237	0.97998	0.7486	0.0390844	0.287575	0.109213	0.211646	0.200195	0.168613	0.335593
Yecheng	0.587952	0.213507	0.272288	0.825875	0.0935923	0.050787	0.0247787	0.110755	0.315071	0.977333	0.0832049	0.01	0.00775567	0.10683	0.364088	0.927621	0.5845	0.0797259	0.172667	0.0909091	0.00923852	0.00829066	0.127251	0.620339
Makit	0.283818	0.053428	0.138004	0.3214	0.102647	0.148426	0.0130049	0.100933	0.189255	0.818667	0.154083	0.133212	0.00612471	0.106063	0.251974	0.664007	0.68	0.00202429	0.0347786	0.0787065	0.01	0.01	0.0227588	0.332203
Yopurga	0.171509	0.0246601	0.111588	0.34581	0.0417954	0.0815298	0.0054829	0.0446671	0.172181	0.516	0.107858	0.60219	0.0033078	0.00230741	0.352954	0.741425	0.9554	0.393491	0.112916	0.00854179	0.0223964	0.0314557	0.050663	0.0881356
Jiashi	0.467786	0.0459475	0.0671245	0.830757	0.093796	0.0665273	0.0107651	0.0840531	0.541584	0.836	0.0878274	0.187956	0.0226683	0.0835348	0.271652	1	1	0.35285	0.271151	0.0268456	0.2514	0.233358	0.459925	0.149153
Bachu	0.550351	0.154834	0.208074	0.304312	0.174532	0.228296	0.0287587	0.123044	0.272955	0.857333	0.0708783	0.178832	0.0100633	0.0628851	0.381435	1	0.5263	0.13298	0.135897	0.0298963	0.163774	0.174835	0.120127	0.183051
Tashkorgan	0.01	0.01	0.167296	0.610252	0.01	0.0248401	0.000575016	0.00409654	0.0184398	0.842667	0.01	0.282847	0.01	0.00761771	0.510249	1	0.5676	0.059483	0.246208	0.01	0.000839866	0.00804682	0.177123	0.155932
Hotan	0.219501	0.315489	1	0.310822	0.0486698	0.063453	0.0484072	0.140714	0.127713	0.186667	0.533128	0.54927	0.03186	0.0992577	0.321624	0.743945	0.9512	0.0437558	0.194117	0.304454	0.505319	0.625945	0.234316	0.220339
Moyu	0.61479	0.0715129	0.0788983	0.588283	0.0990122	0.0860797	0.00526565	0.0568086	0.302701	1	0.0200308	0.0437956	0.00641833	0.0351312	0.389074	0.972561	0.8693	0.288539	0.377968	0.0787065	0.288914	0.359425	0.0417574	0.186441
Pishan	0.316964	0.0414753	0.0955194	0.323841	0.0404354	0.0407649	0.00995648	0.0434826	0.163227	0.793333	0.134052	0.191606	0.00503052	0.0124405	0.32033	0.918802	0.5072	0.0587045	0.34273	0.0115924	0.423012	0.559376	0.0219671	0.0135593
Lop	0.339185	0.0849598	0.18322	0.439382	0.0572514	0.0579193	0.012871	0.0420512	0.253225	0.798667	0.218798	0.0839416	0.00369777	0.0179068	0.319294	0.660647	0.8561	0.33105	0.0899341	0.00671141	0.0548712	0.068276	0.246388	0.101695
Qira	0.177311	0.032699	0.137952	0.13751	0.0306865	0.0569356	0.00224054	0.0317358	0.0813477	0.824	0.0431433	0.257299	0.00276874	0.0116866	0.314116	0.940361	0.4468	0.175802	0.0347786	0.104942	0.329227	0.400146	0.38967	0.115254
Yutian	0.297431	0.0915743	0.22456	0.505289	0.0548078	0.0448229	0.00243997	0.0349933	0.150326	0.9	0.12943	0.0510949	0.00340415	0.0196878	0.329133	0.457651	0.2199	0.183432	0.0822736	0.023795	0.0573908	0.207267	0.107857	0.355932
Minfeng	0.00494785	0.00720779	0.258852	0.286412	0.00789072	0.0678185	0.000392792	0.0126351	0.0403703	0.729333	0.172573	0.233577	0.00276644	0.01	0.253398	0.618228	0.2727	0.0312987	0.0111843	0.0298963	0.326148	0.330895	0.376806	0.118644
