# Supplementary material for: Study of coordinated development of county urbanization in arid areas of China: The case of Xinjiang
Source: PLoS One. 2022 Oct 14;17(10):e0276235. doi: 10.1371/journal.pone.0276235 (PMC9565395; doi:10.1371/journal.pone.0276235)
Supplement: S1 Data — (ZIP) [file pone.0276235.s001.zip › data/1998.xlsx]

## Sheet: Bsic_data
	Population development level				Economic development level								Social development level							Living environment construction level
index	The total population	Urban population	Proportion of urban population	Natural population growth	GDP	Per capita GDP	Total value of industrial products	Local financial income	Expenditure of local finance	The share of primary industry in GDP	The share of secondary industry in GDP	The share of tertiary industry in GDP	Fixed asset value of the whole society	Retail volume of social commodities	Average employee’s money wage	Water penetration rate	Gas penetration rate	Road area per capita	Drainage pipe density	Domestic garbage removal volume	Green area rate of built-up area	Coverage rate of afforestation in development area	Per capita public green areas	Public facilities
Shihezi	58.2	26.3069	0.452009	4.5	202532	6977	241559	17150	18619	0.1597	0.3499	0.994904	150689	3963	5972	1	0.9327	9.52	7.04	5.8	28.81	39.92	7.21	2.4
Changji	33.87	33.87	1	9.1	249264	7465	228617	11891	10164	0.2786	0.3967	0.993247	85701	64053	7061	1	0.9856	6.72	3.07	12.73	30.18	35.58	9.54	7.79
Fukang	14.78	14.7776	0.999838	9.2	138978	9480	37881	5926	6457	0.2166	0.5744	0.99209	23714	40405	5833	1	1	10.22	1.54	10.6	26.32	26.72	0.29	0.48
Hutubi	19.68	8.5238	0.43312	7	139435	7121	67981.4	3795	5621	0.4707	0.19	0.993393	13882	28811	6187	0.9017	0.5342	11.75	2.79	1.49	6.25	14.06	5.98	0.89
Manas	25.3	7.8601	0.310676	9.8	242870	9599	101981	5972	7801	0.5346	0.2551	0.992103	31910	30680	8004	0.931	0.9103	13.53	3.77	2.68	4.15	14.62	9.14	1.32
Qitai	22.8	8.22	0.360526	10.6	86068	3787	27277.9	2766	6564	0.5152	0.1782	0.993066	10673	21887	14996	0.9934	0.7249	12.01	1.53	2	16.84	20.69	18.56	1.73
Jimsar	13.06	5.2143	0.399257	6.2	59869	4523	17787.9	2848	5299	0.5105	0.194	0.992955	8355	18142	6807	0.9945	0.989	14.51	1.47	1.05	16.47	22.79	11.54	1.07
Mori	8.74	2.3437	0.268158	7.1	29143	3334	4510.7	643	5567	0.6047	0.1037	0.992916	4711	11257	6303	1	0.8	15.33	1.03	2	10.33	10.66	21.33	1.08
Yining	33.2	33.2	1	11.8	146234	4451	77097.2	12890	13154	0.1309	0.407	0.994621	14212	59803	5888	1	0.5	7.19	4.35	13.7	37.58	42.46	8.24	2
Kuitun	26.3942	26.3942	1	9.1	98102	9203	129596	9610	6632	0.0845	0.4483	0.994672	39471	48707	5879	1	0.8503	13.38	3.61	8.5	25	33	10.13	2.27
Yining	37.55	3.798	0.101145	14.4	113410	3024	30549.6	3378	8785	0.5758	0.2039	0.992203	5675	20291	4956	1	0.3467	11.74	2.24	1.7	21.03	27.41	3.35	0.63
Qapqal	16.51	2.8967	0.175451	12.2	41096	2509	11241.9	912	5631	0.5781	0.1317	0.992902	4417	8911	5141	0.8824	0.1176	15.45	0.79	0.7	7.5	28.12	9.12	0.76
Huocheng	33.42	9.8798	0.295625	7.2	103751	3105	43594.8	5019	7954	0.6383	0.1321	0.992296	7474	22726	5073	1	0.1423	12.25	2	32	13.17	15.67	10.85	0.5
Gongliu	14.9	2.0429	0.137107	11.6	38075	2246	10369	892	4680	0.5361	0.2241	0.992398	3386	11500	5497	0.6842	0.0196	17.19	0.9	0.4	8.22	8.49	18.79	0.53
Xinyuan	27.7	16.5019	0.595736	10.2	113080	3930	54857.4	2746	7297	0.4857	0.2982	0.992161	7738	25243	5154	1	0.2667	11.17	1.03	5	24.53	34.95	4.99	0.46
Zhaosu	14.77	1.5854	0.107339	10	46945	3200	7623.9	1177	4557	0.6852	0.093	0.992218	1435	13170	4628	1	0.2249	23.45	1.34	0.54	16.8	19.8	5.53	0.28
Takis	14.84	3.369	0.227022	8.4	35163	2368	6104.4	776	5401	0.6156	0.1319	0.992525	2562	10916	4616	0.6266	0.4721	15.75	1.17	1.5	19	26.14	1.29	0.49
Nilka	14.22	2.9081	0.204508	12	30285	2139	6968.7	1031	5015	0.5821	0.182	0.992359	1518	8346	4654	0.2831	0.242	22.54	0.78	0.38	4	6.62	4.2	0.22
Tacheng	14.7546	14.7546	1	7.5	91248	6182	17363.8	4715	7923	0.3219	0.2325	0.994456	31728	36861	6377	0.667	0.483	12.66	2.43	5.74	28.6	35.12	15.87	1.5
Usu	20	20	1	8.1	109608	6725	47761.7	6050	8772	0.4822	0.1695	0.993483	26393	45751	5469	1	0.733	6.77	2.69	4.4	18.31	23.38	3.55	1.3
Emin	13.39	4.1125	0.307132	6.2	207812	6006	47154.9	2899	6705	0.5691	0.1911	0.992398	10232	25271	4240	0.5317	0.6042	9.67	0.92	1.7	7.5	17.5	7.5	1.31
Shawan	19.62	15.2322	0.776361	8.9	245547	5852	96599.8	5241	8030	0.3068	0.4832	0.9921	34252	33715	6014	0.9131	0.5508	8.18	1.81	2	19.61	26.85	5.51	1.04
Toli	7.86	2.3724	0.301832	9.6	23098	2852	10058.5	806	6075	0.3329	0.2707	0.993964	3917	8680	5782	0.8889	0.8	14.33	0.1462	0.7	6.1	7.14	2.72	0.24
Yuming	4.56	1.0139	0.222346	7.6	20279	3984	3421	6050	8772	0.526	0.1341	0.993399	2748	4806	4343	1	0.4	28.6	1.8	0.28	7.08	11.46	12.411	0.58
Hoboksar	5	2.1909	0.43818	5.5	22170	3876	22656	2372	5850	0.3132	0.3995	0.992873	3846	6006	4999	0.8911	0.1615	14.65	0.43	0.29	6.17	12.13	0.3	2.49
Altay	21.0302	21.0302	1	7.2	94040	5213	45801.7	2920	8908	0.3028	0.2912	0.99406	7396	32215	5794	0.9486	0.5585	8.45	5.24	8.58	29.6	31.47	9.85	2.6
Burqin	6.71	1.728	0.257526	8.7	27621	4177	14518.1	1122	4822	0.4432	0.3399	0.992169	8226	11238	6568	0.6875	0.425	10.19	0.89	4.2	6.79	9.82	3.84	1.99
Fuyun	8.16	2.4074	0.295025	7.3	45253	5539	25230.2	1752	5086	0.4404	0.3483	0.992113	5735	10039	5278	1	0.9786	15.82	0.96	4.2	8	27.6	13.21	1.79
Fuhai	8.32	1.3257	0.159339	6	42870	5222	18848.3	1250	4965	0.4652	0.214	0.993208	6349	16006	5525	0.8673	0.3805	18.75	1	3.34	9.95	16.17	23.54	1.69
Habahe	7.34	1.4253	0.194183	9.6	22441	3096	7735.1	1105	4459	0.5812	0.1786	0.992402	2712	8046	5547	0.7339	0.5565	22.82	0.69	0.8	8.71	12.28	5.25	1.44
Qinghe	5.32	1.05	0.197368	10.6	20125	3861	4096.6	499	4167	0.5225	0.1633	0.993142	3841	5726	5750	0.4086	0.4839	10.89	1.97	0.23	5.56	8.06	12.9	3.4
Jeminay	3.53	0.946	0.267989	15.8	16326	4181	3093.8	415	3472	0.3637	0.205	0.994313	2709	4500	5038	1	0.266	11.2	1.55	2.5	0.48	0.71	9.89	1.15
Bole	20.47	20.47	1	9.2	124826	5956	53260.6	5713	7903	0.4669	0.2259	0.993072	12641	34383	5429	0.9138	0.8621	12.66	2.6	2.4	21.6	23.21	2.9	2.2
Jinghe	11.8	4.1927	0.355314	10.7	62434	5318	22104.7	2826	4895	0.5693	0.1537	0.99277	10852	11964	5029	1	0.5303	24.27	1.12	6.5	10.11	18.35	28.03	0.4
Wenquan	7.16	2.2726	0.317402	7.9	29619	4135	4234.8	861	3725	0.614	0.1647	0.992213	2774	7326	4408	1	0.3947	16.84	1.14	0.25	6.29	7.14	50.58	0.41
Korla	33.2	33.1976	0.999928	7.9	718670	20566	500955	27413	20836	0.0846	0.699	0.992164	533024	188000	7180	1	1	14.49	3.61	17.2	33.32	33.5	4.54	3
Luntai	8.54	1.4468	0.169415	4.1	36017	4217	6416	8160	9755	0.5556	0.1568	0.992876	20921	15623	7478	0.9688	1	22.01	3.23	1.09	19.56	21.76	10.04	0.61
Yuli	9.47	1.4385	0.151901	10.6	60704	6410	26371	1979	4567	0.5559	0.1864	0.992577	7032	4724	6914	0.9888	0.573	19.44	2.41	1.44	9.12	11.76	5.62	0.55
Ruoqiang	2.88	0.664	0.230556	7.3	17376	6076	12850	689	3446	0.3873	0.3528	0.992599	921	2739	7243	1	0.4211	20.4	5.33	0.4	4.51	8.61	7.02	0.09
Qiemo	5.17	1.5299	0.295919	9.4	24257	4705	4682	6664	8632	0.5523	0.2073	0.992404	16596	5608	6326	0.6571	0.7143	15.71	2.83	1.9	8.26	10.65	3.57	0.34
Yanqi	11.5	4.4578	0.387635	-0.5	62089	5408	41274.2	2581	6191	0.327	0.4321	0.992409	33374	8944	6441	0.5152	0.703	12.58	1.03	1.56	6.37	6.56	8.33	0.91
Hejing	16.74	4.1714	0.249188	5.3	77090	4572	44138.9	2630	6605	0.5409	0.1357	0.993234	7465	19382	5174	0.8586	0.6229	13.21	1.11	1.83	6.67	8.11	7.95	0.05
Hoxud	6.22	0.959	0.15418	8.2	33477	4769	9221.9	1251	3721	0.4539	0.1763	0.993698	12714	8646	5553	1	0.44	29.19	2.09	0.74	1.59	2.05	10.4	0.37
Bohu	5.52	0.8508	0.15413	8	26951	4882	14126.1	1113	3526	0.4601	0.1993	0.993406	4711	6507	6809	0.9722	0.8194	20.56	4.01	0.31	12.11	17.89	10.56	0.24
Aksu	49.89	49.89	1	6	355008	3856	140725	12823	12624	0.4166	0.2025	0.993809	51303	53216	6544	0.9815	0.8689	7.36	2.07	16.8	29.8	31.68	3.41	1.3
Wensu	20.28	3.5387	0.174492	7	80896	2206	32799.9	2184	6093	0.6356	0.174	0.991904	12558	17432	5831	0.6667	0.5278	12.08	1.66	0.7	3	6	11.81	1.01
Kuqa	36.84	7.7852	0.211325	8	162516	3035	42761.4	5826	12334	0.4409	0.3194	0.992397	14863	22310	5656	0.6742	0.618	6.79	0.83	0.8	7.67	9.62	6.63	1.4
Xayar	18.3	2.6643	0.14559	10	82105	2493	14956.1	2216	6095	0.7561	0.086	0.991579	5550	16740	5750	0.7639	0.6597	13.23	1.67	1.47	1.54	18.08	7.64	1
Xinhe	13.23	2.0796	0.157188	11	50484	2064	6155.5	1223	5301	0.778	0.1371	0.990849	3945	7956	6023	0.9167	0.6875	7.92	3.81	0.3	5.4	9.21	8.79	0.57
Baicheng	19.02	3.7147	0.195305	8	38834	1501	18780	1935	6809	0.6355	0.2109	0.991536	12091	14791	5836	0.625	0.41	6.43	2.67	3.31	10.33	11	7.57	0.64
Wushi	17.38	2.2342	0.12855	15	40644	1268	3611	731	5489	0.7142	0.0686	0.992172	2722	4527	6259	0.763	0.28	13.64	2.28	0.31	9.69	20.62	19.6	0.56
Awati	18.75	8.9808	0.478976	11	87361	2643	14504.6	2118	6534	0.6594	0.146	0.991946	11392	11943	5072	0.9241	0.6207	12.54	0.89	0.38	6.61	11.61	10.24	0.9
Keping	4	1.0025	0.250625	10	6298	1102	472.2	90	2903	0.5512	0.0778	0.99371	1454	1698	6967	1	1	28.28	2.29	2.37	12.14	17.14	12.81	0.2
Artux	18.82	18.82	1	11.8	29516	1562	5173.5	1808	7697	0.5073	0.1482	0.993445	12142	12653	7085	1	0.9348	11	2.35	2.19	11.18	13.68	0.22	0.7
Akto	16.06	2.769	0.172416	10.1	19776	1239	4228.5	916	5526	0.6067	0.1277	0.992656	1457	4473	6661	1	1	22.73	1.65	0.37	19.25	25	2.3764	0.59
Akqi	3.43	1.0384	0.302741	7.5	6559	1924	325.9	229	3370	0.5058	0.1159	0.993783	1435	2220	6667	0.6462	0.7231	19.85	1.43	0.38	18.06	23.33	13.85	0.41
Wuqia	4.29	1.312	0.305828	9.5	8966	2041	6531.3	397	4073	0.402	0.2063	0.993917	1885	2553	6458	0.3582	0.6119	27.01	6	0.35	25.33	27.33	10.01	0.5
Kashkar	31.11	31.11	1	9.7	99430	3196	49059.8	7689	10376	0.1133	0.2618	0.996249	38400	61911	6517	0.9659	0.9756	5.35	2.26	14.8	24.57	31.64	5.2	1.42
Shufu	34.86	1.7732	0.0508663	15.2	59820	1709	7645.9	1761	8123	0.7188	0.0727	0.992085	9752	6816	6649	0.9873	0.8089	15.22	2.9	0.38	23.23	23.87	1.86	0.67
Shule	27.1	7.1554	0.264037	16	63554	2363	14169.6	1791	6200	0.7276	0.0703	0.992021	3807	6602	7382	0.68	0.48	9.98	1.45	0.2	4.21	4.71	7.2	0.86
Yingisar	21	2.2005	0.104786	12.3	35970	1698	4995.7	1314	5337	0.8156	0.1081	0.990763	5051	7180	6631	1	0.5302	6.81	2.83	0.16	9.84	10.79	6.88	0.62
Zepu	15.83	3.003	0.189703	11.4	44982	2889	18088.4	4381	6456	0.5575	0.202	0.992405	4943	10527	6810	1	1	40.34	3.81	2.1	25.24	30.71	18.01	0.83
Shache	60.18	24.4826	0.406823	12.3	94165	1565	16333.7	6290	11836	0.6751	0.106	0.992189	17472	12850	5601	0.9902	0.7374	20.84	2.05	2	25	32.91	8.57	1.04
Yecheng	37.36	10.9576	0.293298	13.6	59430	1606	7834.2	2565	8733	0.759	0.0709	0.991701	3744	8240	6682	0.9138	0.5931	10.68	1.35	4.02	0.68	0.87	6.55	1.88
Makit	16.38	3.295	0.20116	10.5	97939	3806	11887.6	2672	6279	0.7681	0.0715	0.991604	5964	13626	7577	0.8962	0.7547	3.77	0.68	1.3	0.61	0.7	0.94	1.03
Yopurga	12.78	1.6999	0.133013	10.7	26996	2145	4399.6	1011	5959	0.5335	0.0912	0.993753	4053	6602	6830	0.9153	0.9554	29.62	0.77	0.15	1.15	1.72	2.61	0.31
Jiashi	29.11	2.7158	0.0932944	18	62285	2140	6364.1	2024	11092	0.7249	0.0669	0.992082	7634	10136	5933	1	1	23.94	1.6	0.5	9.67	10.67	21.44	0.49
Bachu	23.77	7.9285	0.333551	7.3	113119	3543	21661.2	2892	7118	0.7595	0.0752	0.991653	6732	13326	6224	1	1	16.69	1.52	0.5	15.4	25.8	7.14	0.6
Tashkorgan	3.05	0.6202	0.203344	14	4271	1401	383.7	159	3350	0.634	0.0522	0.993138	1097	800	7073	1	0.737	9.05	1.46	0.02	0.38	0.76	9	0.51
Hotan	15.44	15.4352	0.999689	9.4	43303	2568	22281.8	4315	16093	0.1707	0.3778	0.994515	17923	14275	6856	0.7791	0.8837	7.46	1.3	7	20.1	28.8	11.34	0.7
Moyu	38.39	4.3758	0.113983	10.4	59763	1380	3753.3	1512	8423	0.7699	0.0547	0.991754	724	7481	6660	0.9118	0.7824	28.24	1.78	1.36	10.22	21.11	3.41	0.65
Pishan	20.9	2.5008	0.119656	10.5	31576	1733	5929.3	1099	6111	0.6052	0.1639	0.992309	2348	4705	6052	0.9357	0.5143	8	2.47	0.45	15.81	23.37	8.21	0.1
Lop	22.09	4.5892	0.20775	8.9	41149	1953	7869.4	1277	5927	0.6147	0.1655	0.992198	2713	5011	6514	0.7681	0.8333	24.78	0.86	0.18	19.38	24.62	15.22	0.35
Qira	13.04	2.1698	0.166396	8.2	26531	2078	1738.1	821	4341	0.682	0.0868	0.992312	395	3209	6746	0.7285	0.3113	10.03	0.24	0.7	23.33	29.05	21.19	0.39
Yutian	20.39	5.0205	0.246224	10	40061	1894	1448.3	1015	5873	0.6916	0.1123	0.991961	1306	5146	6231	0.6244	0.2386	15.63	1.16	0.45	5.2	19.07	12.23	1.3
Minfeng	3.26	0.9276	0.28454	9.3	8016	2642	746.4	297	2769	0.553	0.1682	0.992788	686	2365	5828	0.7297	0.3153	14.23	0.55	0.6	8.18	10	16.22	0.4

## Sheet: Standardization
index	The total population	Urban population	Proportion of urban population	Natural population growth	GDP	Per capita GDP	Total value of industrial products	Local financial income	Expenditure of local finance	The share of primary industry in GDP	The share of secondary industry in GDP	The share of tertiary industry in GDP	Fixed asset value of the whole society	Retail volume of social commodities	Average employee’s money wage	Water penetration rate	Gas penetration rate	Road area per capita	Drainage pipe density	Domestic garbage removal volume	Green area rate of built-up area	Coverage rate of afforestation in development area	Per capita public green areas	Public facilities
Shihezi	0.965445	0.521348	0.42264	0.27027	0.277521	0.301839	0.48186	0.624382	0.87729	0.102859	0.460266	0.75483	0.282174	0.0168964	0.161026	1	0.931355	0.157233	1	0.180738	0.764247	0.939176	0.138801	0.303618
Changji	0.540838	0.674852	1	0.518919	0.342936	0.326911	0.456008	0.431907	0.40931	0.26549	0.532622	0.452789	0.16016	0.33789	0.262272	1	0.985312	0.0806672	0.42412	0.397436	0.801075	0.835249	0.185068	1
Fukang	0.207679	0.287344	0.999829	0.524324	0.18856	0.430436	0.0750158	0.213593	0.204129	0.180687	0.807359	0.241888	0.0437809	0.211565	0.148103	1	1	0.176374	0.202182	0.330832	0.697312	0.623084	0.00138999	0.0555556
Hutubi	0.293194	0.160415	0.402739	0.405405	0.1892	0.309238	0.135141	0.1356	0.157857	0.528245	0.213049	0.479402	0.0253216	0.149631	0.181015	0.862882	0.524888	0.218212	0.383504	0.0459662	0.157796	0.319923	0.114376	0.108527
Manas	0.391274	0.146944	0.273733	0.556757	0.333986	0.43655	0.203054	0.215277	0.278519	0.615648	0.313698	0.244258	0.0591688	0.159615	0.349944	0.903752	0.908507	0.266885	0.525661	0.083177	0.101344	0.333333	0.177125	0.164083
Qitai	0.347644	0.154249	0.326255	0.6	0.114498	0.137947	0.0538363	0.0979395	0.210051	0.589112	0.194805	0.419796	0.0192967	0.112644	1	0.990794	0.7194	0.225321	0.200731	0.0619137	0.442473	0.478688	0.364178	0.217054
Jimsar	0.177661	0.0932437	0.367062	0.362162	0.0778249	0.17576	0.0348801	0.100941	0.140034	0.582684	0.219233	0.399563	0.0149447	0.0926389	0.238657	0.992328	0.98878	0.293683	0.192028	0.0322076	0.432527	0.528975	0.224782	0.131783
Mori	0.102269	0.0349809	0.228937	0.410811	0.0348153	0.114673	0.00835908	0.0202394	0.154868	0.711531	0.0796228	0.392454	0.0081032	0.05586	0.1918	1	0.796002	0.316106	0.128202	0.0619137	0.267473	0.238506	0.419182	0.133075
Yining	0.529145	0.661253	1	0.664865	0.198717	0.172061	0.15335	0.46847	0.574805	0.063466	0.548547	0.703245	0.0259411	0.315187	0.153217	1	0.490004	0.0935193	0.609794	0.427767	1	1	0.159253	0.251938
Kuitun	0.41037	0.52312	1	0.518919	0.131343	0.416204	0.258214	0.348424	0.213815	0.01	0.6124	0.712541	0.0733644	0.255913	0.15238	1	0.847307	0.262784	0.502451	0.265166	0.661828	0.773467	0.196783	0.286822
Yining	0.605061	0.0644979	0.0529734	0.805405	0.15277	0.0987464	0.0603714	0.120338	0.332983	0.672001	0.234539	0.262486	0.00991309	0.104119	0.0665675	1	0.333639	0.217938	0.303722	0.0525328	0.555108	0.639607	0.0621525	0.0749354
Qapqal	0.237871	0.0462048	0.131262	0.686486	0.0515468	0.0722873	0.0218046	0.0300845	0.15841	0.675147	0.122913	0.389902	0.00755122	0.043328	0.0837672	0.83596	0.0999592	0.319387	0.0933883	0.0212633	0.191398	0.656609	0.176728	0.0917313
Huocheng	0.532984	0.187937	0.257876	0.416216	0.13925	0.102908	0.0864291	0.180397	0.286987	0.757489	0.123531	0.279439	0.0132907	0.117126	0.0774451	1	0.125153	0.231884	0.268908	1	0.343817	0.358477	0.21108	0.0581395
Gongliu	0.209773	0.0288757	0.0908629	0.654054	0.0473181	0.0587752	0.020061	0.0293526	0.105773	0.617699	0.26577	0.298031	0.00561554	0.0571581	0.116865	0.559492	0.01	0.366967	0.109345	0.0118824	0.210753	0.186542	0.368745	0.0620155
Xinyuan	0.433159	0.322341	0.574071	0.578378	0.152308	0.145294	0.108926	0.0972075	0.250623	0.548762	0.380334	0.25483	0.0137863	0.130572	0.0849758	1	0.25204	0.202352	0.128202	0.155722	0.649194	0.820163	0.094718	0.0529716
Zhaosu	0.207504	0.0195901	0.0594994	0.567568	0.0597341	0.107789	0.0145777	0.0397833	0.098965	0.821639	0.0630798	0.265221	0.00195258	0.0660791	0.0360729	1	0.209404	0.538146	0.17317	0.0162602	0.441398	0.457375	0.105441	0.0297158
Takis	0.208726	0.0557908	0.185596	0.481081	0.0432419	0.0650432	0.0115425	0.0251071	0.14568	0.72644	0.123222	0.321181	0.0040685	0.0540385	0.0349572	0.479146	0.461546	0.327591	0.14851	0.0462789	0.500538	0.609195	0.021247	0.0568475
Nilka	0.197906	0.0464362	0.161875	0.675676	0.0364138	0.0532778	0.0132689	0.0344398	0.124315	0.680618	0.20068	0.290922	0.00210841	0.0403098	0.0384901	0.01	0.226846	0.513262	0.0919377	0.011257	0.0973118	0.141762	0.079031	0.0219638
Tacheng	0.207236	0.286878	1	0.432432	0.121748	0.260995	0.034033	0.169271	0.285271	0.324716	0.278757	0.673168	0.0588271	0.192634	0.19868	0.5355	0.472664	0.243095	0.331283	0.178862	0.758602	0.824234	0.310763	0.187339
Usu	0.298778	0.39334	1	0.464865	0.147448	0.288892	0.0947524	0.218131	0.332263	0.543975	0.181354	0.495808	0.0488107	0.240123	0.114262	1	0.727662	0.0820345	0.368998	0.136961	0.481989	0.543103	0.0661239	0.161499
Emin	0.183421	0.0708811	0.27	0.362162	0.284912	0.251952	0.0935403	0.102807	0.217856	0.662837	0.21475	0.298031	0.0184688	0.130721	0.01	0.346771	0.596287	0.161334	0.112246	0.0525328	0.191398	0.402299	0.144559	0.162791
Shawan	0.292147	0.296571	0.764376	0.508108	0.337733	0.24404	0.192306	0.188522	0.291194	0.304062	0.666357	0.243711	0.0635658	0.175828	0.164931	0.878784	0.54182	0.120591	0.241347	0.0619137	0.516935	0.626197	0.105044	0.127907
Toli	0.086911	0.0355634	0.264416	0.545946	0.0263536	0.0899096	0.0194407	0.026205	0.182986	0.339762	0.337817	0.583485	0.00661248	0.042094	0.143362	0.845027	0.796002	0.288761	0.01	0.0212633	0.153763	0.154215	0.0496426	0.0245478
Yuming	0.0293194	0.0079907	0.18067	0.437838	0.0224076	0.148068	0.00618242	0.218131	0.332263	0.603885	0.126623	0.480496	0.00441771	0.0213996	0.00957605	1	0.388005	0.678972	0.239897	0.00813008	0.180108	0.257663	0.242077	0.0684755
Hoboksar	0.0369983	0.0318796	0.408071	0.324324	0.0250546	0.14252	0.0446041	0.0835194	0.170532	0.312816	0.536951	0.384615	0.00647918	0.0278098	0.0705653	0.848096	0.144737	0.297512	0.0411674	0.00844278	0.155645	0.273707	0.00158856	0.315245
Altay	0.316757	0.41425	1	0.416216	0.125657	0.21121	0.0908373	0.103576	0.339791	0.298591	0.369511	0.600984	0.0131442	0.167815	0.144478	0.928302	0.549674	0.127974	0.738896	0.267667	0.785484	0.73683	0.191223	0.329457
Burqin	0.0668412	0.0224844	0.217735	0.497297	0.0326848	0.157984	0.0283487	0.0377704	0.113633	0.490631	0.444805	0.256289	0.0147025	0.0557585	0.216437	0.564095	0.413505	0.175554	0.107894	0.130707	0.172312	0.218391	0.0718824	0.250646
Fuyun	0.0921466	0.0362737	0.257243	0.421622	0.0573657	0.227959	0.049746	0.0608279	0.128245	0.486801	0.457792	0.246081	0.0100257	0.0493536	0.0965043	1	0.978172	0.329505	0.118048	0.130707	0.204839	0.644157	0.257943	0.224806
Fuhai	0.0949389	0.0143191	0.114286	0.351351	0.05403	0.211673	0.0369982	0.0424551	0.121548	0.520722	0.250155	0.44568	0.0111785	0.0812286	0.119468	0.814897	0.368115	0.409625	0.12385	0.103815	0.257258	0.37045	0.463066	0.211886
Habahe	0.077836	0.0163406	0.150997	0.545946	0.025434	0.102446	0.0147998	0.0371482	0.0935407	0.679387	0.195424	0.29876	0.00435012	0.0387073	0.121514	0.628819	0.547634	0.520919	0.0788825	0.0243902	0.223925	0.277299	0.0998809	0.179587
Qinghe	0.0425829	0.0087234	0.154353	0.6	0.0221921	0.141749	0.00753192	0.0149691	0.0773786	0.599097	0.171769	0.433649	0.00646979	0.0263141	0.140387	0.175059	0.473582	0.194695	0.264557	0.0065666	0.139247	0.176245	0.251787	0.432817
Jeminay	0.0113438	0.00661257	0.228758	0.881081	0.0168743	0.158189	0.00552884	0.0118947	0.0389107	0.38189	0.23624	0.647102	0.00434449	0.019765	0.0741911	1	0.251326	0.203172	0.203632	0.0775485	0.00268817	0.000239464	0.192017	0.142119
Bole	0.306981	0.40288	1	0.524324	0.16875	0.249383	0.105736	0.205797	0.284164	0.523047	0.268553	0.42089	0.0229916	0.179396	0.110543	0.87976	0.859343	0.243095	0.355943	0.0744215	0.57043	0.539033	0.0532168	0.277778
Jinghe	0.155672	0.0725089	0.320763	0.605405	0.0814153	0.216605	0.0435029	0.100135	0.117673	0.66311	0.156926	0.36584	0.0196328	0.0596368	0.0733544	1	0.52091	0.560569	0.141257	0.202627	0.261559	0.422653	0.552224	0.0452196
Wenquan	0.0746946	0.0335378	0.28082	0.454054	0.0354816	0.155826	0.00780798	0.028218	0.0529142	0.724251	0.173933	0.264309	0.00446652	0.0348611	0.0156192	1	0.382599	0.357397	0.144159	0.00719199	0.158871	0.154215	1	0.0465116
Korla	0.529145	0.661204	0.999924	0.454054	1	1	1	1	1	0.00013678	1	0.255377	1	1	0.273336	1	1	0.293136	0.502451	0.537211	0.885484	0.785441	0.0857824	0.381137
Luntai	0.0987784	0.016777	0.124901	0.248649	0.0444374	0.160039	0.0121649	0.295356	0.386672	0.644371	0.161719	0.385162	0.0385371	0.0791827	0.301041	0.956479	1	0.498769	0.447329	0.0334584	0.515591	0.50431	0.194996	0.0723514
Yuli	0.115009	0.0166086	0.106449	0.6	0.0789937	0.272709	0.0520247	0.0691359	0.0995185	0.644782	0.207483	0.33066	0.0124608	0.0209615	0.248605	0.984377	0.564463	0.428493	0.328382	0.0444028	0.234946	0.264847	0.107228	0.0645995
Ruoqiang	0.01	0.000888983	0.189319	0.421622	0.0183441	0.255549	0.0250167	0.0219229	0.0374716	0.41417	0.46475	0.33467	0.000987554	0.0103579	0.279193	1	0.409527	0.454744	0.751951	0.0118824	0.111022	0.189416	0.135028	0.00516796
Qiemo	0.0399651	0.0184636	0.258185	0.535135	0.027976	0.185111	0.00870125	0.240603	0.324514	0.639858	0.239796	0.299125	0.030417	0.0256838	0.193938	0.521691	0.708588	0.326497	0.389306	0.0587867	0.211828	0.238266	0.066521	0.0374677
Yanqi	0.150436	0.0778895	0.354817	0.01	0.0809324	0.221229	0.0817937	0.0911686	0.189406	0.331692	0.587353	0.300036	0.0619174	0.0435043	0.20463	0.323755	0.697062	0.240908	0.128202	0.0481551	0.161022	0.140326	0.161041	0.111111
Hejing	0.241885	0.0720766	0.20895	0.313514	0.10193	0.178278	0.0875159	0.092962	0.212321	0.624265	0.129097	0.450419	0.0132738	0.0992628	0.0868353	0.802762	0.615361	0.258135	0.139807	0.0565979	0.169086	0.177443	0.153495	0.01
Hoxud	0.0582897	0.00687642	0.108851	0.47027	0.0408819	0.188399	0.0177696	0.0424917	0.0526928	0.505266	0.191868	0.534998	0.0231287	0.0419124	0.122071	1	0.428805	0.695105	0.281964	0.0225141	0.0325269	0.0323276	0.202145	0.0413437
Bohu	0.0460733	0.00468035	0.108798	0.459459	0.031747	0.194205	0.0275657	0.037441	0.0418996	0.513746	0.227427	0.481772	0.0081032	0.0304861	0.238843	0.961222	0.815789	0.459119	0.560475	0.00906817	0.315323	0.411638	0.205322	0.0245478
Aksu	0.820419	1	1	0.351351	0.490954	0.141492	0.280446	0.466018	0.54547	0.454247	0.232375	0.555231	0.0955787	0.28	0.214206	0.974194	0.866279	0.0981679	0.279062	0.524703	0.79086	0.741858	0.0633439	0.161499
Wensu	0.303665	0.0592351	0.130251	0.405405	0.107258	0.0567201	0.0648664	0.0766387	0.183982	0.753796	0.188312	0.207984	0.0228358	0.0888462	0.147917	0.535082	0.51836	0.227235	0.219589	0.0212633	0.0704301	0.126916	0.230143	0.124031
Kuqa	0.59267	0.145424	0.169058	0.459459	0.221508	0.0993115	0.0847643	0.209933	0.529418	0.487485	0.413111	0.297849	0.0271634	0.114904	0.131647	0.545543	0.610363	0.0825814	0.0991906	0.0243902	0.195968	0.213602	0.127284	0.174419
Xayar	0.26911	0.0414879	0.0998003	0.567568	0.10895	0.0714653	0.0292236	0.0778099	0.184093	0.918616	0.0522573	0.148742	0.00967841	0.0851496	0.140387	0.670665	0.652897	0.258682	0.221039	0.0453408	0.0311828	0.416188	0.147339	0.122739
Xinhe	0.180628	0.0296206	0.11202	0.621622	0.0646879	0.0494246	0.0116445	0.0414669	0.140145	0.948571	0.131262	0.0156763	0.00666505	0.0382265	0.165768	0.883805	0.681253	0.113481	0.531463	0.00875547	0.134946	0.203784	0.170175	0.0671835
Baicheng	0.281675	0.0628072	0.152179	0.459459	0.0483805	0.0204994	0.0368618	0.0675255	0.223612	0.753659	0.245362	0.140904	0.021959	0.0747382	0.148382	0.476914	0.398205	0.0727372	0.366097	0.102877	0.267473	0.246648	0.145949	0.0762274
Wushi	0.253054	0.0327584	0.081847	0.837838	0.0509141	0.00852857	0.00656194	0.0234601	0.150551	0.861305	0.0253556	0.256836	0.00436889	0.0199092	0.187709	0.66941	0.265606	0.269893	0.309525	0.00906817	0.250269	0.477011	0.384829	0.0658915
Awati	0.276963	0.16969	0.451053	0.621622	0.116308	0.0791718	0.0283218	0.0742232	0.208391	0.786349	0.145022	0.21564	0.0206466	0.0595246	0.0773522	0.894127	0.613117	0.239814	0.107894	0.011257	0.167473	0.261255	0.198967	0.109819
Keping	0.0195462	0.00775932	0.210464	0.567568	0.00283735	0.01	0.000292232	0.01	0.00741684	0.638353	0.0395795	0.537186	0.00198825	0.00479701	0.253533	1	1	0.670221	0.310975	0.0734834	0.316129	0.393678	0.25	0.0193798
Artux	0.278185	0.369391	1	0.664865	0.0353374	0.0236334	0.00968302	0.0628774	0.272762	0.578307	0.148423	0.488881	0.0220548	0.0633173	0.264504	1	0.933497	0.197703	0.319679	0.0678549	0.290323	0.310824	0.01	0.0839793
Akto	0.230017	0.0436129	0.128064	0.572973	0.0217036	0.00703864	0.00779539	0.0302309	0.152599	0.714266	0.116729	0.34506	0.00199388	0.0196207	0.225084	1	1	0.518458	0.218138	0.0109443	0.507258	0.581897	0.0428197	0.0697674
Akqi	0.0095986	0.00848796	0.265373	0.432432	0.00320269	0.0422318	0.01	0.00508729	0.0332651	0.576255	0.0984848	0.550492	0.00195258	0.00758547	0.225642	0.506486	0.717564	0.439705	0.186225	0.011257	0.475269	0.541906	0.270651	0.0465116
Wuqia	0.0246073	0.0140411	0.268625	0.540541	0.00657196	0.0482429	0.0123952	0.011236	0.0721758	0.434277	0.23825	0.574918	0.00279744	0.00936432	0.20621	0.104757	0.604141	0.635494	0.84914	0.0103189	0.670699	0.637692	0.1944	0.0581395
Kashkar	0.49267	0.618833	1	0.551351	0.133201	0.107583	0.0973453	0.278117	0.421044	0.0393927	0.324057	1	0.0713536	0.326448	0.211696	0.952434	0.975112	0.0432048	0.306623	0.462164	0.650269	0.7409	0.098888	0.177003
Shufu	0.558115	0.0234018	0.01	0.848649	0.0777563	0.0311858	0.0146216	0.0611573	0.296341	0.867597	0.0316945	0.240977	0.0175676	0.0321368	0.223968	0.982285	0.80508	0.313098	0.39946	0.011257	0.614247	0.554837	0.0325655	0.0801034
Shule	0.422688	0.132641	0.224595	0.891892	0.082983	0.0647863	0.0276526	0.0622552	0.189904	0.879633	0.0279839	0.229311	0.00640596	0.0309936	0.292116	0.553634	0.469604	0.169811	0.189126	0.00562852	0.102957	0.0960249	0.138602	0.104651
Yingisar	0.31623	0.0320744	0.0568091	0.691892	0.0443716	0.0306206	0.00932786	0.0447974	0.142138	1	0.0864255	0.01	0.00874154	0.0340812	0.222295	1	0.520808	0.0831282	0.389306	0.00437774	0.254301	0.241619	0.132248	0.0736434
Zepu	0.226003	0.0483623	0.146277	0.643243	0.0569864	0.0918105	0.0354804	0.157047	0.204074	0.64697	0.231602	0.299307	0.00853878	0.0519605	0.238936	1	1	1	0.531463	0.0650407	0.66828	0.71863	0.353257	0.100775
Shache	1	0.484321	0.375033	0.691892	0.125832	0.0237875	0.0319754	0.226915	0.501854	0.807824	0.0831787	0.259934	0.0320617	0.0643697	0.126534	0.98633	0.73215	0.466776	0.276161	0.0619137	0.661828	0.771312	0.165806	0.127907
Yecheng	0.601745	0.209812	0.255424	0.762162	0.0772104	0.025894	0.0149977	0.090583	0.330105	0.922582	0.0289116	0.170981	0.00628768	0.0397436	0.227036	0.87976	0.584965	0.188953	0.174621	0.125078	0.00806452	0.00407088	0.125695	0.236434
Makit	0.235602	0.0542888	0.158348	0.594595	0.131114	0.138923	0.0230943	0.0944991	0.194277	0.935029	0.0298392	0.153299	0.0104557	0.068515	0.310245	0.85521	0.749796	0.01	0.0774319	0.040025	0.0061828	0.01	0.0142971	0.126615
Yopurga	0.172775	0.021914	0.0865486	0.605405	0.03181	0.0535861	0.00813716	0.0337079	0.176565	0.614143	0.0602968	0.545024	0.00686782	0.0309936	0.240796	0.881852	0.954508	0.706864	0.0904871	0.00406504	0.0206989	0.0244253	0.0474583	0.0335917
Jiashi	0.457766	0.0425332	0.0447019	1	0.0812067	0.0533292	0.0120612	0.0707829	0.460674	0.87594	0.0227273	0.24043	0.0135911	0.0498718	0.157401	1	1	0.551545	0.210885	0.0150094	0.249731	0.238745	0.421366	0.0568475
Bachu	0.364572	0.148332	0.297834	0.421622	0.152363	0.125411	0.042617	0.102551	0.240715	0.923266	0.0355597	0.162231	0.0118976	0.0669124	0.184455	1	1	0.353295	0.199281	0.0150094	0.403763	0.601054	0.137411	0.0710594
Tashkorgan	0.00296684	0.01	0.16065	0.783784	0.01	0.0153617	0.000115455	0.00252534	0.0321581	0.751607	0.01	0.43292	0.00131799	0.01	0.263388	1	0.731742	0.144381	0.190577	0.01	0.01	0.00143678	0.174345	0.0594315
Hotan	0.219197	0.300691	0.999672	0.535135	0.0546361	0.0753185	0.0438566	0.154632	0.737477	0.117905	0.503401	0.683923	0.0329085	0.0719818	0.243213	0.691868	0.881375	0.100902	0.167368	0.218261	0.530108	0.672893	0.22081	0.0839793
Moyu	0.619721	0.0762252	0.066499	0.589189	0.0776765	0.0142828	0.00684619	0.0520441	0.312946	0.937491	0.00386518	0.180642	0.000617691	0.0356891	0.224991	0.87697	0.77805	0.669128	0.236996	0.0419012	0.264516	0.488745	0.0633439	0.0775194
Pishan	0.314485	0.0381694	0.0724758	0.594595	0.0382209	0.0324188	0.0111927	0.0369286	0.184978	0.712214	0.172696	0.281808	0.00366672	0.02086	0.168464	0.910308	0.50459	0.115669	0.337085	0.0134459	0.414785	0.542864	0.158658	0.00645995
Lop	0.335253	0.0805564	0.165292	0.508108	0.051621	0.0437217	0.015068	0.0434433	0.174794	0.725209	0.17517	0.261575	0.004352	0.0224947	0.211417	0.676524	0.829967	0.574515	0.103542	0.00500313	0.510753	0.572797	0.297855	0.0387597
Qira	0.177312	0.0314513	0.121721	0.47027	0.0311591	0.0501439	0.00282085	0.026754	0.0870095	0.817262	0.0534941	0.282355	0.01	0.0128686	0.232986	0.621286	0.297532	0.171179	0.0136064	0.0212633	0.616935	0.678879	0.416402	0.0439276
Yutian	0.305585	0.0893103	0.205827	0.567568	0.0500981	0.0406905	0.00224198	0.0338543	0.171805	0.830393	0.092919	0.218374	0.00171038	0.0232158	0.185106	0.476078	0.223378	0.32431	0.14706	0.0134459	0.12957	0.439895	0.238483	0.161499
Minfeng	0.00663176	0.00623912	0.246197	0.52973	0.00524217	0.0791204	0.000839943	0.00757603	0.01	0.640815	0.179344	0.369121	0.000546347	0.00836004	0.147639	0.62296	0.301612	0.286027	0.0585744	0.0181363	0.209677	0.222701	0.317712	0.0452196
