# Supplementary material for: Study of coordinated development of county urbanization in arid areas of China: The case of Xinjiang
Source: PLoS One. 2022 Oct 14;17(10):e0276235. doi: 10.1371/journal.pone.0276235 (PMC9565395; doi:10.1371/journal.pone.0276235)
Supplement: S1 Data — (ZIP) [file pone.0276235.s001.zip › data/2000.xlsx]

## Sheet: Basic_data
	Population development level				Economic development level								Social development level							Living environment construction level
index	The total population	Urban population	Proportion of urban population	Natural population growth	GDP	Per capita GDP	Total value of industrial products	Local financial income	Expenditure of local finance	The share of primary industry in GDP	The share of secondary industry in GDP	The share of tertiary industry in GDP	Fixed asset value of the whole society	Retail volume of social commodities	Average employee’s money wage	Water penetration rate	Gas penetration rate	Road area per capita	Drainage pipe density	Domestic garbage removal volume	Green area rate of built-up area	Coverage rate of afforestation in development area	Per capita public green areas	Public facilities
Shihezi	59.0106	29.8838	0.506414	2.3	253584	7817	252850	19674	22065	0.1297	0.4122	0.994581	191810	150427	8094	1	0.9552	11.01	7.46	6	0.3004	0.4	7.89	2.4
Changji	38.7318	23.273	0.600876	6.9	282631	8056	309578	14744	13677	0.2478	0.407	0.993452	113006	73749	7423	1	0.9939	6.64	3.9	13.24	0.3029	0.3622	6.99	1.77
Fukang	15.2993	7.0552	0.461145	7	156776	10294	54264.5	7817	7140	0.1784	0.6059	0.992157	33188	46200	7064	1	1	9.03	2.46	8.3	0.2632	0.2672	2.5	0.48
Hutubi	21.0865	3.7804	0.179281	7.4	155122	7668	73262.8	4583	7031	0.4812	0.2146	0.993042	24079	31324	7093	0.9615	0.812	11.81	3.1	1.75	0.0875	0.1969	6.38	0.92
Manas	17.0586	4.3004	0.252096	9.9	267526	10666	127432	7137	8785	0.3978	0.3806	0.992216	38500	32977	9251	0.6476	0.9143	9.34	4.01	2.68	0.0338	0.1189	8.95	0.5
Qitai	20.4796	4.4979	0.219628	9.4	91121	3964	22517.2	3712	8613	0.5087	0.1626	0.993287	10886	23100	6939	0.9485	0.6845	12.34	1.53	2.2	0.1684	0.2069	17.53	1.73
Jimsar	11.7961	3.1627	0.268114	5.4	66419	5032	21009	3666	6364	0.4745	0.2443	0.992812	22112	21000	7408	0.9746	0.9137	13.4	2.78	2.2025	0.2167	0.5	10.66	1.2
Mori	7.804	1.9945	0.255574	7.1	37917	4368	3982.9	1007	6483	0.6105	0.1176	0.992719	5802	11805	7947	0.9869	0.9804	15.03	1.34	1.6	0.114	0.1303	3.2	1.22
Yining	35.7456	25.6471	0.71749	13.4	171800	5075	93502.3	14082	16115	0.1183	0.4098	0.994719	19789	57483	8466	1	0.5187	7.39	3.55	14.3	0.3709	0.4279	7.88	2.24
Kuitun	28.5357	10.0521	0.352264	8.2	111550	9742	134157	11541	8277	0.0788	0.442	0.994792	56593	55193	7547	1	0.8893	14.91	4.54	5.8	0.31	0.3307	10.99	2.39
Yining	38.9725	1.3856	0.0355533	12.3	121963	3175	32655.4	4154	12920	0.4779	0.2545	0.992676	9304	21027	5450	1	0.4419	11.82	2.25	1.42	0.3511	0.3997	9.77	0.42
Qapqal	16.1603	2.2591	0.139793	6.4	45027	2846	11469.2	1337	8609	0.5285	0.1722	0.992993	7257	9365	5506	0.9	0.1647	14.1	0.62	0.8	0.075	0.2812	8.53	0.76
Huocheng	33.2385	4.1009	0.123378	8.1	113481	3028	54032.7	4941	10079	0.5491	0.1762	0.992747	9497	27554	5591	0.9895	0.2448	12.66	1.83	3.44	0.1567	0.2833	10.8	0.5
Gongliu	15.3111	2.009	0.131212	10.4	46152	3011	12063.1	1205	7439	0.4906	0.2358	0.992736	7723	12701	6172	0.4348	0.0338	16.6	1.21	2.6	0.0836	0.103	13.58	0.35
Xinyuan	27.0062	5.3613	0.198521	9	136726	4897	65072.2	4314	10647	0.398	0.3293	0.992727	10980	30259	6265	1	0.2837	11.29	1.02	5.02	0.2716	0.3653	7.2	0.46
Zhaosu	14.493	1.9546	0.134865	11.4	49356	3295	7430.2	1457	6554	0.5834	0.126	0.992906	1994	13735	5237	1	0.40755	24	1.38	0.61	0.1	0.118	5.61	0.28
Takis	13.3824	2.8271	0.211255	9.3	39320	2651	3550.9	1006	7597	0.5562	0.1572	0.992866	8088	11592	5079	0.6327	0.5306	14.98	1.43	3	0.2997	0.3676	2.16	0.58
Nilka	14.2968	2.0131	0.140808	10.6	38707	2630	6645.9	1321	7064	0.5083	0.1737	0.99318	6193	9025	5913	0.2462	0.2615	19.52	0.73	0.58	0.1585	0.1859	3.54	0.22
Tacheng	14.9176	5.6423	0.378231	8.5	113021	7590	16832.7	4884	9845	0.2973	0.237	0.994657	43444	40056	7365	0.8303	0.6723	12.7	3.12	5.9	0.3149	0.3554	18.72	1.5
Usu	19.0347	7.3613	0.386731	9.9	113838	7316	38416.1	6552	9958	0.415	0.1924	0.993926	46801	52465	6334	1	1	9.07	4.1	5.76	0.2413	0.2921	5.62	1.3
Emin	17.8431	3.9357	0.220573	7.8	234194	6234	68663.9	3589	9240	0.5061	0.2312	0.992627	19728	31749	4615	0.5485	0.6667	10.91	1	2.4	0.075	0.175	2.61	1.31
Shawan	18.8713	5.4599	0.289323	7.3	324455	8021	13151.5	6380	11863	0.3663	0.3917	0.99242	66012	44016	6973	0.9131	0.5508	13.29	1.99	2.4	0.3394	0.3593	7.27	1.04
Toli	7.9851	2.6461	0.33138	10	29647	3509	10799.9	1065	7436	0.2795	0.3358	0.993847	12189	9798	6585	0.9189	0.4973	16.49	0.65	0.71	0.0608	0.0712	2.65	0.24
Yuming	4.8136	1.1459	0.238055	2.9	21371	4182	2890.8	6552	9958	0.4559	0.1815	0.993626	3550	6551	4833	0.9902	0.5196	30.63	2.28	0.72	0.0938	0.1417	13.28	1.89
Hoboksar	5.7766	1.6678	0.288717	6	29169	5047	22248.1	3977	7869	0.2945	0.3988	0.993067	7812	5815	9193	0.8198	0.2402	14.08	1.08	0.29	0.06	0.116	0.61	0.68
Altay	17.8504	8.8583	0.496252	5.7	103877	5528	39309.4	3240	11945	0.2913	0.2594	0.994493	13424	34800	7920	0.9491	0.4584	8.24	5.83	8.58	0.3205	0.3403	9.5	2.54
Burqin	6.1646	1.593	0.258411	12	33551	5318	12144.4	1365	6830	0.5859	0.3581	0.99056	11936	13600	6868	0.7778	0.5617	11.11	1.37	3.59	0.2887	0.3216	8.15	0.48
Fuyun	8.0971	0.2294	0.0283311	5.4	50188	6106	25369.3	1766	6461	0.4215	0.344	0.992345	5818	11597	6939	0.9533	0.9467	14.77	1.5	7.5	0.08	0.276	10.33	0.51
Fuhai	7.7835	1.4607	0.187666	12.6	50097	6106	7072.3	1612	6400	0.4146	0.217	0.993684	5476	18288	6280	0.8696	0.4348	20.84	1.36	2.51	0.1042	0.168	6.87	0.48
Habahe	7.3379	1.4158	0.192943	8.1	28627	3655	7543.1	1225	6324	0.5272	0.199	0.992738	7007	9258	7571	0.9272	0.6225	18.74	1.43	1.65	0.2705	0.3222	7.52	0.21
Qinghe	5.3869	1.0164	0.18868	9.4	23369	4336	3117.9	560	5653	0.5108	0.1522	0.99337	6346	6836	7629	0.4949	0.4949	11.81	2.08	0.95	0.0694	0.0972	12.12	0.65
Jeminay	3.4566	1.1238	0.325117	14.3	24375	4750	3763.4	520	5437	0.3083	0.25	0.994417	3065	5656	5155	0.9362	0.4468	21.91	2.38	2.3	0.1762	0.1881	9.05	0.21
Bole	22.4491	7.6089	0.33894	8.5	126434	5734	57781.8	6516	10578	0.3801	0.2515	0.993684	13499	38695	6911	0.9697	0.8939	11.2	2.68	2.6	0.2557	0.271	4.25	2.2
Jinghe	13.3535	3.2194	0.24109	10	65987	5501	24253.1	3011	7399	0.4984	0.1657	0.993359	8565	13860	5814	1	0.5213	12.61	1.27	8.7	0.1291	0.1909	17.69	0.433
Wenquan	6.5634	1.3038	0.198647	8.8	27092	3640	4773.4	1003	5372	0.4755	0.2046	0.993199	2909	7649	5012	1	0.4079	16.84	1.14	7.7	0.1743	0.2029	27.63	0.41
Korla	38.1943	22.5339	0.589981	9.7	1010083	26971	978568	30682	25017	0.0658	0.7687	0.991655	598148	202000	8462	1	1	15.3	4.75	18.44	0.3142	0.3318	4.42	2.14
Luntai	9.1768	1.7897	0.195024	7.9	42796	3856	4451.6	11781	18955	0.5398	0.1406	0.993196	20935	17854	8475	0.9945	0.9945	23.37	4.35	1.8	0.2756	0.3077	6.89	0.36
Yuli	10.3528	1.7716	0.171123	8.4	65578	6584	6657.8	2398	6543	0.5349	0.1514	0.993137	4901	5474	6275	1	0.9111	19.22	5.13	2.05	0.0952	0.119	5.12	0.29
Ruoqiang	2.8639	0.7031	0.245504		19773	6772	11614.8	758	4303	0.2765	0.4106	0.993129	3211	4588	7983	1	0.8596	21.05	2.86	0.84	0.256	0.292	6.75	0.09
Qiemo	5.554	1.4755	0.265664	10.2	23429	4480	3086.1	9926	11815	0.4809	0.1782	0.993409	12585	6237	7718	0.9014	0.8521	15.49	5.2	2.1	0.2874	0.3313	9.66	0.18
Yanqi	11.7381	3.462	0.294937	2.3	69694	5946	47597.3	3563	8158	0.3464	0.4128	0.992408	27873	14982	7192	0.9407	0.996	21.94	2.91	2.37	0.1949	0.2397	13.41	0.93
Hejing	16.1157	3.039	0.188574	6.5	83427	4850	31686.6	2940	9003	0.4971	0.1718	0.993311	10054	15514	5869	0.991	0.8333	27.53	1.79	3.8	0.25	0.3019	8.15	0.06
Hoxud	6.297	1.3023	0.206813	7.3	39099	5499	12077.8	1450	5672	0.4158	0.1695	0.994147	12616	10261	6435	1	0.8041	33.48	3.11	0.81	0.1947	0.2263	7.11	0.9
Bohu	5.3498	1.2494	0.233541	4	34628	5610	17286.3	1594	5188	0.4203	0.2012	0.993785	7604	7823	7364	1	0.8947	18.85	4.01	0.55	0.0643	0.1107	8.97	0.24
Aksu	56.1476	24.57	0.437597	8.3	379928	4017	153652	15330	15655	0.3994	0.2209	0.993797	84297	61127	8625	0.9891	0.9836	16.61	2.63	10.6	0.3491	0.3626	9.01	1.3
Wensu	21.9217	3.1736	0.14477	5.9	84763	2332	40386.3	2426	9005	0.5484	0.2298	0.992218	7301	20954	6325	0.9946	0.5149	18.43	4.33	0.55	0.0333	0.0683	11.92	1.02
Kuqa	38.8575	7.3829	0.189999	14.1	168071	3239	57816.6	11009	16876	0.327	0.303	0.9937	15238	32789	7435	0.6813	0.6154	6.85	1.02	1.4	0.0767	0.0962	6.48	1.43
Xayar	20.2895	3.2493	0.160147	14	73314	2499	14200.7	2743	8778	0.6064	0.0991	0.992945	4514	17806	7864	0.7586	0.7448	15.14	1.86	0.42	0.0149	0.175	7.59	1
Xinhe	13.9865	1.4915	0.106639	12.2	43644	2071	8025.6	1510	6848	0.6422	0.2127	0.991451	10678	10777	7647	1	0.44	21	3.84	0.4	0.0549	0.0915	8.32	0.57
Baicheng	20.3625	3.0131	0.147973	7.9	56816	2278	15758.5	2435	9714	0.4764	0.2288	0.992948	8410	16168	7771	0.955	0.5	9	2.45	1.5	0.0694	0.0735	8.12	0.73
Wushi	17.7181	1.7382	0.0981031	13.6	37640	1229	4358	790	6227	0.6403	0.0949	0.992648	13840	5845	7850	0.9669	0.4254	13.26	2.28	0.23	0.1031	0.2188	18.32	0.56
Awati	20.9667	2.7749	0.132348	13.1	84071	2566	18479.1	2490	8940	0.6092	0.1712	0.992196	5208	13164	8165	0.8438	0.5656	12.19	0.89	1.7	0.0661	0.1161	9.22	0.9
Keping	3.8583	0.6021	0.156053	4.7	7092	1277	306.5	145	3893	0.4498	0.0964	0.994538	2289	3372	8215	1	1	27.42	2.27	0.07	0.1206	0.1702	13.94	0.2
Artux	20.0327	4.1743	0.208374	13.3	37413	1893	7540.9	1960	10814	0.3801	0.1868	0.994331	16403	13563	9379	1	0.9526	16.6	3.46	2.74	0.1971	0.2059	0.38	0.7
Akto	16.3009	1.2918	0.0792472	12.6	21126	1288	2930	1051	7435	0.5128	0.1482	0.99339	2304	4581	7739	1	0.9231	19.23	1.57	1.22	0.1833	0.2381	3.136	0.67
Akqi	3.4311	0.8371	0.243974	14.8	7553	2143	324.6	240	4027	0.4214	0.1219	0.994567	2431	2365	8373	0.6267	0.9467	17.2	2	0.72	0.1811	0.2297	12.67	0.46
Wuqia	4.2003	1.1011	0.262148	13	11061	2533	5804	478	5124	0.3446	0.2522	0.994032	3502	2714	8648	0.8052	0.5844	23.51	5.45	0.43	0.2364	0.2576	9.74	0.53
Kashkar	33.9852	18.8942	0.555954	13.5	118118	3636	48916.5	14453	16650	0.0848	0.2616	0.996536	68200	70774	8908	1	0.9986	7.24	2.59	22	0.2392	0.3008	4.91	1.42
Shufu	34.6659	1.4158	0.0408413	15.1	50620	1418	6157.8	1704	11205	0.6216	0.1154	0.99263	10397	3473	7517	0.9634	0.7805	21.52	2.87	1.46	0.2293	0.2389	1.78	0.75
Shule	28.6625	2.2947	0.0800593	14.1	50181	1811	16897.5	1761	6850	0.6586	0.0951	0.992463	3900	7442	6994	0.9529	0.8039	11.31	1.57	1.19	0.0497	0.0545	7.5	0.86
Yingisar	21.3071	2.1022	0.0986619	13.2	42786	1954	4109.8	996	6888	0.5767	0.2061	0.992172	10140	7084	9091	1	0.5249	7.31	2.83	0.37	0.1175	0.127	7.31	0.62
Zepu	18.1803	4.6108	0.253615	10.4	48977	2977	17224.2	5704	7845	0.434	0.2133	0.993527	5077	11386	7772	1	1	20.21	3.81	1.1	0.2524	0.3071	6.02	0.83
Shache	65.0823	8.8444	0.135896	9.9	95761	1539	18028.2	4777	15690	0.6709	0.074	0.992551	13320	13200	6932	1	0.712	20.03	2.59	2.2	0.25	0.3291	8.13	1.14
Yecheng	36.9147	6.1309	0.166083	12.2	60207	1672	9394	2607	11703	0.7247	0.0718	0.992035	3087	9190	8355	0.9667	0.5133	12.06	1.35	4.38	0.0531	0.0773	6.5	1.88
Makit	20.217	2.6616	0.131652	10.9	59152	3124	9115	2439	7915	0.6689	0.1013	0.992298	2211	10166	7652	0.8899	0.9119	5.09	0.68	1.7	0.0304	0.0348	2.67	1.04
Yopurga	12.8658	1.3928	0.108256	10.3	26188	1993	3977.4	807	6492	0.4564	0.1882	0.993554	11310	7442	7024	0.8101	1	29.43	1.55	0.2	0.0172	0.0229	3.26	0.32
Jiashi	31.144	2.3383	0.0750803	14.4	63927	2132	5641.5	1572	9162	0.6938	0.0862	0.9922	8404	9221	7180	1	1	22.25	1.42	1.3	0.0944	0.2743	19.93	0.39
Bachu	37.5594	4.7847	0.12739	11.8	151532	3289	22359.4	2832	10353	0.7102	0.0992	0.991906	1339	15945	6587	1	1	20.71	2.8	0.82	0.21	0.338	7	0.7
Tashkorgan	3.05	0.5145	0.168689	14	5077	1587	423.1	158	4673	0.5399	0.0427	0.994174	2585	857	9272	1	0.9062	10.62	1.3	0.04	0.1679	0.225	25.28	0.52
Hotan	18.5516	10.1219	0.545608	18.1	43294	2761	25131.7	4512	19789	0.1568	0.2872	0.99556	18025	14076	8338	0.8261	0.8478	7.5	1.79	9.13	0.203	0.291	10.6	0.7
Moyu	40.5442	1.5337	0.0378279	17.4	53655	1341	5368.3	1147	11602	0.7333	0.0585	0.992082	7482	9521	7696	0.6667	0.9458	18.38	2.81	1.75	0.1688	0.3038	2.21	0.5
Pishan	21.587	3.1517	0.146	9.9	23306	1094	6343.3	915	7932	0.5378	0.1579	0.993043	2705	4097	8058	78.57	0.5857	8	2.58	0.66	0.1581	0.2337	8.21	0.1
Lop	23.6504	1.4689	0.0621089	13.4	35262	1320	7109.5	1381	9350	0.5808	0.1024	0.993168	3754	6469	8410	0.7586	0.8552	29.79	1.2	0.43	0.262	0.35	17.24	0.35
Qira	13.2166	1.0469	0.079211	11.7	25889	1694	1687.3	743	6146	0.5325	0.1574	0.993101	5754	3279	8254	0.7632	0.5789	10.33	2.14	0.9	0.2762	0.331	26.71	0.39
Yutian	21.2068	0.9997	0.0471405	12.7	33816	1593	1715.1	885	8181	0.6513	0.0773	0.992714	2786	5771	8211	0.5789	0.2789	5.89	2.07	0.51	0.0881	0.2	8.95	0.85
Minfeng	3.2102	0.7185	0.223818	10.8	7683	2300	772.8	402	3785	0.5019	0.1332	0.993649	2270	2122	8385	0.6774	0.6129	20.16	2.83	0.31	0.1286	0.1571	29.03	0.2

## Sheet: Standardization
index	The total population	Urban population	Proportion of urban population	Natural population growth	GDP	Per capita GDP	Total value of industrial products	Local financial income	Expenditure of local finance	The share of primary industry in GDP	The share of secondary industry in GDP	The share of tertiary industry in GDP	Fixed asset value of the whole society	Retail volume of social commodities	Average employee’s money wage	Water penetration rate	Gas penetration rate	Road area per capita	Drainage pipe density	Domestic garbage removal volume	Green area rate of built-up area	Coverage rate of afforestation in development area	Per capita public green areas	Public facilities
Shihezi	0.902413	1	0.69372	0.01	0.247269	0.259806	0.258156	0.639519	0.860965	0.0957303	0.508953	0.672858	0.319149	0.7436	0.730269	0.00962415	0.953633	0.208524	1	0.271403	0.801966	0.7904	0.262129	0.943548
Changji	0.576484	0.777072	0.830788	0.291139	0.276171	0.269042	0.316144	0.478076	0.465901	0.272659	0.501791	0.483936	0.187107	0.362389	0.589421	0.00962415	0.993687	0.0545967	0.479532	0.601093	0.808989	0.711172	0.230716	0.689516
Fukang	0.199867	0.230178	0.628033	0.297468	0.150943	0.355528	0.0551571	0.251236	0.158016	0.168689	0.775758	0.267236	0.0533655	0.225427	0.514064	0.00962415	1	0.138781	0.269006	0.376138	0.697472	0.512052	0.0739965	0.169355
Hutubi	0.292881	0.119746	0.219034	0.322785	0.149298	0.254048	0.0745775	0.145332	0.152882	0.622322	0.236777	0.415328	0.0381026	0.151469	0.520151	0.0091326	0.805423	0.236703	0.362573	0.0778689	0.203933	0.364703	0.209424	0.346774
Manas	0.228143	0.137281	0.324692	0.481013	0.261142	0.369904	0.12995	0.228968	0.235494	0.497378	0.465427	0.277108	0.0622662	0.159687	0.973132	0.00512488	0.911302	0.149701	0.495614	0.120219	0.0530899	0.201216	0.299127	0.177419
Qitai	0.283127	0.143942	0.277581	0.449367	0.0856154	0.110909	0.0227043	0.116809	0.227393	0.663521	0.165152	0.456325	0.0159967	0.110583	0.487825	0.00896662	0.673463	0.255372	0.133041	0.0983607	0.43118	0.385663	0.598604	0.673387
Jimsar	0.143562	0.0989162	0.347936	0.196203	0.0610365	0.152181	0.0211626	0.115303	0.121468	0.612285	0.277686	0.376841	0.0348068	0.100143	0.586272	0.00929986	0.910681	0.292709	0.315789	0.0984745	0.566854	1	0.358813	0.459677
Mori	0.0793993	0.0595224	0.32974	0.303797	0.0326764	0.126522	0.0037581	0.0282281	0.127072	0.81603	0.103168	0.361278	0.0074781	0.0544289	0.699412	0.0094569	0.979714	0.350123	0.105263	0.0710383	0.278371	0.22511	0.0984293	0.467742
Yining	0.528488	0.857131	1	0.702532	0.165893	0.153843	0.0952668	0.456397	0.580727	0.0786517	0.505647	0.69595	0.0309144	0.281521	0.808354	0.00962415	0.501863	0.0810144	0.428363	0.649362	1	0.848879	0.26178	0.879032
Kuitun	0.412608	0.331239	0.470041	0.373418	0.105943	0.334196	0.136825	0.373187	0.211567	0.0194757	0.55	0.708166	0.0925824	0.270136	0.615449	0.00962415	0.885427	0.345896	0.573099	0.262295	0.828933	0.645148	0.370332	0.939516
Yining	0.580352	0.0389892	0.0104797	0.632911	0.116304	0.0804189	0.0330678	0.131283	0.430247	0.617378	0.291736	0.354083	0.013346	0.100277	0.175273	0.00962415	0.422376	0.237055	0.238304	0.0628415	0.944382	0.789772	0.327749	0.145161
Qapqal	0.213705	0.0684452	0.161736	0.259494	0.039751	0.0677049	0.0114108	0.0390346	0.227204	0.693184	0.178375	0.407129	0.00991607	0.0422983	0.187028	0.0083474	0.135479	0.317365	0.01	0.0346084	0.16882	0.541396	0.284468	0.282258
Huocheng	0.488193	0.130554	0.137917	0.367089	0.107864	0.0747382	0.0549201	0.157055	0.296439	0.724045	0.183884	0.365964	0.0136694	0.132726	0.20487	0.00949009	0.218381	0.266643	0.176901	0.154827	0.398315	0.545798	0.3637	0.177419
Gongliu	0.200057	0.0600113	0.149285	0.512658	0.0408704	0.0740812	0.0120179	0.034712	0.172099	0.636404	0.265978	0.364123	0.0106969	0.0588835	0.326826	0.00240795	0.01	0.405424	0.0862573	0.116576	0.192978	0.167889	0.460733	0.116935
Xinyuan	0.388025	0.173057	0.246953	0.424051	0.130993	0.146964	0.0662049	0.136523	0.323191	0.497678	0.394766	0.362617	0.0161542	0.146175	0.346348	0.00962415	0.258642	0.218387	0.0584795	0.226776	0.721067	0.717669	0.238045	0.16129
Zhaosu	0.186908	0.0581769	0.154586	0.575949	0.0440584	0.0850562	0.007282	0.0429643	0.130416	0.775431	0.114738	0.39257	0.0010975	0.0640241	0.130563	0.00962415	0.386825	0.66608	0.111111	0.0259563	0.239045	0.199329	0.182548	0.0887097
Takis	0.169058	0.0875991	0.265431	0.443038	0.0340724	0.0601693	0.0033165	0.0281953	0.17954	0.734682	0.157713	0.385877	0.0113085	0.05337	0.0973971	0.00493464	0.514179	0.348362	0.118421	0.134791	0.8	0.72249	0.0621291	0.209677
Nilka	0.183754	0.0601496	0.163209	0.525316	0.0334625	0.0593577	0.00648027	0.0385107	0.154437	0.662921	0.180441	0.43842	0.00813326	0.0406079	0.27246	0.01	0.235665	0.508278	0.0160819	0.0245902	0.403371	0.341647	0.110297	0.0645161
Tacheng	0.193732	0.182533	0.507721	0.392405	0.107406	0.251034	0.0168934	0.155189	0.285418	0.346816	0.267631	0.685576	0.0705502	0.194881	0.577246	0.0074575	0.660836	0.268052	0.365497	0.266849	0.842697	0.696919	0.64014	0.580645
Usu	0.259904	0.240501	0.520054	0.481013	0.108219	0.240445	0.0389565	0.209811	0.29074	0.523146	0.206198	0.563253	0.0761751	0.256574	0.360831	0.00962415	1	0.14019	0.508772	0.260474	0.635955	0.564242	0.182897	0.5
Emin	0.240752	0.124983	0.278951	0.348101	0.227976	0.198632	0.0698764	0.112781	0.256924	0.659625	0.259642	0.345884	0.0308122	0.153582	0.01	0.00385962	0.65504	0.205002	0.0555556	0.107468	0.16882	0.318801	0.077836	0.504032
Shawan	0.257278	0.176382	0.378711	0.316456	0.317787	0.267689	0.0131304	0.204179	0.380463	0.450187	0.480716	0.311245	0.108365	0.214569	0.494962	0.00851465	0.535086	0.288834	0.200292	0.107468	0.911517	0.705093	0.240489	0.395161
Toli	0.0823101	0.0814955	0.439737	0.487342	0.0244476	0.0933261	0.0107266	0.0301274	0.171957	0.32015	0.403719	0.550033	0.01818	0.044451	0.413518	0.0085887	0.479714	0.40155	0.00438596	0.03051	0.128933	0.101237	0.0792321	0.0725806
Yuming	0.0313364	0.030906	0.304318	0.0379747	0.0162128	0.119334	0.00264173	0.209811	0.29074	0.584419	0.191185	0.513052	0.0037047	0.0283082	0.0457599	0.00949903	0.502794	0.899613	0.24269	0.0309654	0.221629	0.249004	0.450262	0.737903
Hoboksar	0.0468141	0.0485054	0.377831	0.234177	0.023972	0.152761	0.0224292	0.125487	0.192351	0.342622	0.490496	0.419511	0.010846	0.0246491	0.960957	0.00732344	0.21362	0.316661	0.0672515	0.0113843	0.126685	0.195137	0.00802792	0.25
Altay	0.240869	0.290982	0.678974	0.21519	0.0983079	0.171349	0.0398696	0.101352	0.384326	0.337828	0.298485	0.658133	0.0202494	0.168751	0.693745	0.00897428	0.439454	0.110955	0.761696	0.388889	0.858427	0.665269	0.318325	1
Burqin	0.0530502	0.0459831	0.333856	0.613924	0.0283322	0.163234	0.012101	0.0399515	0.143416	0.779176	0.434435	0.01	0.0177561	0.0633529	0.472922	0.00678721	0.546367	0.212046	0.109649	0.161658	0.769101	0.626074	0.271204	0.169355
Fuyun	0.0841102	0.01	0.01	0.196203	0.0448863	0.193686	0.0256197	0.0530831	0.126036	0.532884	0.415014	0.298695	0.00750491	0.0533948	0.487825	0.00902791	0.944835	0.340965	0.128655	0.339709	0.182865	0.530497	0.347295	0.181452
Fuhai	0.0790699	0.0415217	0.231202	0.651899	0.0447958	0.193686	0.00691615	0.0480401	0.123163	0.522547	0.240083	0.522758	0.00693187	0.0866597	0.349496	0.00795927	0.415028	0.554773	0.108187	0.112477	0.250843	0.304129	0.226527	0.169355
Habahe	0.071908	0.0400076	0.23886	0.367089	0.0234327	0.0989682	0.00739741	0.0353669	0.119584	0.691236	0.215289	0.364458	0.00949718	0.0417663	0.620487	0.00869468	0.609294	0.480803	0.118421	0.0733151	0.717978	0.627332	0.249215	0.0604839
Qinghe	0.0405507	0.0265391	0.232673	0.449367	0.0182009	0.125285	0.00287388	0.0135901	0.0879804	0.666667	0.150826	0.470214	0.00838962	0.0297251	0.632662	0.00317528	0.47723	0.236703	0.21345	0.041439	0.15309	0.155733	0.409773	0.237903
Jeminay	0.00952612	0.0301608	0.43065	0.759494	0.0192019	0.141284	0.00353372	0.0122802	0.0778071	0.363296	0.285537	0.645415	0.00289205	0.0238586	0.11335	0.00880958	0.427448	0.592462	0.25731	0.102914	0.45309	0.346259	0.302618	0.0604839
Bole	0.314781	0.24885	0.450708	0.392405	0.120753	0.17931	0.0587525	0.208632	0.319942	0.470861	0.287603	0.522758	0.020375	0.188115	0.481948	0.00923729	0.890188	0.215217	0.30117	0.116576	0.676404	0.520017	0.135079	0.862903
Jinghe	0.168593	0.100828	0.308723	0.487342	0.0606066	0.170306	0.0244787	0.0938534	0.170215	0.64809	0.169421	0.468373	0.0121077	0.0646456	0.251679	0.00962415	0.504554	0.264882	0.0950292	0.394353	0.320787	0.352127	0.604188	0.150403
Wenquan	0.0594599	0.0362307	0.247136	0.411392	0.0219053	0.0983885	0.00456616	0.0280971	0.0747457	0.613783	0.223003	0.4416	0.00263066	0.033767	0.0833333	0.00962415	0.387187	0.413878	0.0760234	0.348816	0.447753	0.377279	0.951134	0.141129
Korla	0.567845	0.752148	0.814979	0.468354	1	1	1	1	1	0.01	1	0.183233	1	1	0.807515	0.00962415	1	0.359634	0.603801	0.837887	0.84073	0.647453	0.141012	0.83871
Luntai	0.101464	0.0526161	0.241879	0.35443	0.0375311	0.106736	0.00423721	0.381046	0.714488	0.710112	0.134848	0.441098	0.0328346	0.0845021	0.810243	0.00955393	0.994308	0.643889	0.545322	0.0801457	0.732303	0.59694	0.227225	0.120968
Yuli	0.120365	0.0520058	0.207197	0.386076	0.0601996	0.212158	0.00649244	0.0737793	0.129898	0.702772	0.149725	0.431225	0.00596841	0.0229538	0.348447	0.00962415	0.90799	0.49771	0.659357	0.0915301	0.225562	0.201425	0.165445	0.0927419
Ruoqiang	0.01	0.015974	0.315128	-0.14557	0.0146228	0.219423	0.0115596	0.020074	0.0243971	0.315655	0.506749	0.429886	0.00313668	0.018549	0.706969	0.00962415	0.854688	0.56217	0.327485	0.0364299	0.677247	0.564033	0.222339	0.0120968
Qiemo	0.0432364	0.0420207	0.344381	0.5	0.0182606	0.13085	0.00284137	0.3203	0.378203	0.621873	0.186639	0.47674	0.0188435	0.0267471	0.651343	0.00836527	0.846926	0.366326	0.669591	0.0938069	0.765449	0.646405	0.323909	0.0483871
Yanqi	0.14263	0.109009	0.386857	0.01	0.0642951	0.187502	0.0483417	0.11193	0.205963	0.420375	0.50978	0.309237	0.0444598	0.0702237	0.540932	0.00886704	0.99586	0.593519	0.334795	0.106102	0.505618	0.454412	0.454799	0.350806
Hejing	0.212988	0.0947448	0.232519	0.265823	0.0779597	0.145148	0.0320774	0.0915283	0.245761	0.646142	0.177824	0.460341	0.0146027	0.0728686	0.263224	0.00950924	0.827468	0.790419	0.171053	0.17122	0.660393	0.584783	0.271204	0.01
Hoxud	0.0551782	0.0361801	0.258985	0.316456	0.0338525	0.170228	0.0120329	0.042735	0.0888753	0.524345	0.174656	0.600234	0.0188955	0.0467528	0.382032	0.00962415	0.797247	1	0.364035	0.0350638	0.505056	0.426326	0.234904	0.33871
Bohu	0.0399544	0.0343962	0.297769	0.107595	0.0294038	0.174518	0.0173571	0.0474506	0.0660795	0.531086	0.21832	0.539659	0.0104975	0.0346321	0.577036	0.00962415	0.891016	0.484678	0.495614	0.023224	0.138764	0.184029	0.299825	0.0725806
Aksu	0.856398	0.820809	0.593863	0.379747	0.372984	0.112957	0.156753	0.497266	0.559062	0.499775	0.245455	0.541667	0.139003	0.299638	0.84173	0.00948498	0.983026	0.405777	0.29386	0.480874	0.938764	0.71201	0.301222	0.5
Wensu	0.306305	0.0992837	0.168958	0.227848	0.0792891	0.0478417	0.0409705	0.0746963	0.245855	0.722996	0.257713	0.277443	0.0099898	0.099914	0.358942	0.00955521	0.49793	0.469884	0.542398	0.023224	0.0516854	0.0951582	0.402792	0.387097
Kuqa	0.578504	0.241229	0.234588	0.746835	0.162182	0.0828921	0.0587881	0.355765	0.616569	0.391311	0.35854	0.525435	0.0232889	0.158753	0.59194	0.00555514	0.601946	0.0619937	0.0584795	0.0619308	0.173596	0.153637	0.212914	0.552419
Xayar	0.280071	0.101836	0.191271	0.740506	0.0678971	0.0542953	0.014203	0.0850771	0.235164	0.809888	0.077686	0.399096	0.00531996	0.0842634	0.68199	0.00654207	0.735872	0.353998	0.181287	0.0173042	0.01	0.318801	0.251658	0.379032
Xinhe	0.178767	0.0425603	0.113628	0.626582	0.0383749	0.0377555	0.00789063	0.0446999	0.144263	0.863521	0.23416	0.149096	0.0156482	0.0493181	0.63644	0.00962415	0.42041	0.560409	0.47076	0.0163934	0.11236	0.143785	0.277138	0.205645
Baicheng	0.281245	0.0938714	0.173606	0.35443	0.0514813	0.0457549	0.0157954	0.074991	0.279248	0.615131	0.256336	0.399598	0.011848	0.07612	0.662469	0.00904961	0.482509	0.137725	0.267544	0.0664845	0.15309	0.106057	0.270157	0.270161
Wushi	0.238743	0.0508795	0.101242	0.71519	0.0324008	0.00521699	0.00414153	0.0211219	0.115015	0.860674	0.0719008	0.349398	0.0209464	0.0247983	0.679051	0.00920155	0.405299	0.287777	0.24269	0.00865209	0.247753	0.410606	0.626178	0.201613
Awati	0.290956	0.0858389	0.150933	0.683544	0.0786005	0.0568845	0.0185764	0.0767921	0.242794	0.814082	0.176997	0.273762	0.00648281	0.0611853	0.745172	0.00762986	0.550404	0.250088	0.0394737	0.075592	0.14382	0.195347	0.308551	0.33871
Keping	0.0159824	0.0125681	0.18533	0.151899	0.00200496	0.00707192	0.01	0.01	0.00508666	0.575281	0.0739669	0.665663	0.0015918	0.0125035	0.755668	0.00962415	1	0.786545	0.241228	0.00136612	0.29691	0.30874	0.473298	0.0564516
Artux	0.275944	0.133029	0.261251	0.696203	0.0321749	0.0308768	0.00739516	0.0594361	0.331057	0.470861	0.198485	0.631024	0.0252409	0.063169	1	0.00962415	0.950942	0.405424	0.415205	0.122951	0.511798	0.383567	0.01	0.258065
Akto	0.215965	0.035826	0.0738814	0.651899	0.0159691	0.00749701	0.0026818	0.0296689	0.17191	0.669663	0.145317	0.473561	0.00161693	0.0185142	0.655751	0.00962415	0.92041	0.498063	0.138889	0.0537341	0.473034	0.451058	0.0961955	0.245968
Akqi	0.00911627	0.0204927	0.312908	0.791139	0.00246367	0.0405379	1.85022e-05	0.00311098	0.0113979	0.532734	0.109091	0.670515	0.00182973	0.00749715	0.788833	0.00485804	0.944835	0.426559	0.201754	0.0309654	0.466854	0.433452	0.42897	0.16129
Wuqia	0.0214792	0.0293953	0.339279	0.677215	0.00595419	0.0556092	0.00561967	0.0109048	0.0630652	0.417678	0.288567	0.580991	0.00362428	0.00923224	0.846558	0.00713704	0.569861	0.64882	0.70614	0.0177596	0.622191	0.49193	0.326702	0.189516
Kashkar	0.500194	0.629411	0.765604	0.708861	0.112478	0.098234	0.0496902	0.468546	0.605925	0.0284644	0.301515	1	0.112031	0.347598	0.901134	0.00962415	0.998551	0.0757309	0.288012	1	0.630056	0.582477	0.158115	0.548387
Shufu	0.511135	0.0400076	0.0181528	0.810127	0.0453161	0.0125208	0.00598133	0.0510528	0.349472	0.832659	0.100138	0.346386	0.0151774	0.0130057	0.609152	0.00915686	0.772821	0.578725	0.328947	0.064663	0.602247	0.452735	0.0488656	0.278226
Shule	0.414646	0.0696457	0.0750599	0.746835	0.0448793	0.027708	0.0169597	0.0529194	0.144358	0.88809	0.0721763	0.31844	0.00429116	0.0327379	0.49937	0.0090228	0.79704	0.219091	0.138889	0.0523679	0.0977528	0.0662335	0.248517	0.322581
Yingisar	0.296427	0.0631542	0.102053	0.689873	0.0375212	0.0332341	0.00388782	0.0278678	0.146147	0.765393	0.225069	0.269746	0.0147468	0.0309581	0.939547	0.00962415	0.50828	0.0781965	0.323099	0.0150273	0.288202	0.218193	0.241885	0.225806
Zepu	0.246172	0.147749	0.326897	0.512658	0.0436813	0.0727673	0.0172936	0.182041	0.191221	0.55161	0.234986	0.496486	0.00626331	0.0523458	0.662678	0.00962415	1	0.532582	0.466374	0.0482696	0.667135	0.595682	0.196859	0.310484
Shache	1	0.290513	0.156081	0.481013	0.0902323	0.0171967	0.0181155	0.151685	0.56071	0.906517	0.0431129	0.333166	0.0200751	0.0613643	0.486356	0.00962415	0.701925	0.526242	0.288012	0.0983607	0.660393	0.641794	0.270506	0.435484
Yecheng	0.547279	0.199009	0.199884	0.626582	0.0548554	0.0223364	0.00928944	0.0806235	0.372928	0.987116	0.0400826	0.246821	0.00292891	0.0414282	0.785055	0.00919899	0.496274	0.245509	0.106725	0.197632	0.107303	0.114022	0.213613	0.733871
Makit	0.278906	0.0820182	0.149923	0.544304	0.0538056	0.078448	0.00900424	0.075122	0.194518	0.903521	0.0807163	0.29083	0.0014611	0.0462805	0.63749	0.00821845	0.908818	0.01	0.00877193	0.075592	0.0435393	0.0249424	0.0799302	0.395161
Yopurga	0.160755	0.039232	0.115975	0.506329	0.0210058	0.0347413	0.00375248	0.0216786	0.127496	0.585169	0.200413	0.501004	0.0167072	0.0327379	0.505668	0.0071996	1	0.857344	0.135965	0.00728597	0.00646067	0.01	0.100524	0.104839
Jiashi	0.45453	0.0711159	0.0678351	0.765823	0.0585569	0.0401128	0.00545355	0.0467302	0.25325	0.940824	0.0599174	0.274431	0.011838	0.0415824	0.538413	0.00962415	1	0.604438	0.116959	0.057377	0.223315	0.526934	0.682373	0.133065
Bachu	0.557641	0.153613	0.143739	0.601266	0.145725	0.0848244	0.022543	0.0879916	0.309344	0.965393	0.0778237	0.225234	0.01	0.0750113	0.413938	0.00962415	1	0.550194	0.318713	0.0355191	0.548034	0.660449	0.231065	0.258065
Tashkorgan	0.00299108	0.00961409	0.203665	0.740506	0.01	0.0190517	0.000119191	0.000425713	0.0418237	0.710262	0.01	0.604752	0.00208777	0.01	0.97754	0.00962415	0.902919	0.194787	0.0994152	0.01	0.429775	0.423601	0.86911	0.185484
Hotan	0.252139	0.333593	0.750592	1	0.0380266	0.0644201	0.0253769	0.143007	0.753768	0.13633	0.336777	0.83668	0.0279587	0.0657194	0.781486	0.00740388	0.842476	0.084889	0.171053	0.413934	0.528371	0.561937	0.356719	0.258065
Moyu	0.605613	0.0439834	0.0137802	0.955696	0.048336	0.00954516	0.00517428	0.0328127	0.368171	1	0.0217631	0.254685	0.0102931	0.0430738	0.646725	0.00536874	0.943904	0.468123	0.320175	0.0778689	0.432303	0.588765	0.0638743	0.177419
Pishan	0.300925	0.0985452	0.170743	0.481013	0.0181382	0.01	0.00617095	0.0252153	0.195318	0.707116	0.158678	0.415495	0.00228884	0.0161079	0.722712	1	0.571207	0.102501	0.28655	0.0282332	0.402247	0.441836	0.273298	0.016129
Lop	0.334089	0.0417982	0.049013	0.702532	0.0300346	0.00873362	0.00695418	0.0404755	0.262104	0.771536	0.0822314	0.436412	0.00404652	0.0279005	0.796599	0.00654207	0.850135	0.870025	0.0847953	0.0177596	0.694101	0.685601	0.588482	0.116935
Qira	0.166393	0.0275676	0.073829	0.594937	0.0207083	0.0231866	0.00141148	0.0195828	0.1112	0.699176	0.157989	0.425201	0.00739768	0.0120412	0.763854	0.0066008	0.564169	0.184572	0.222222	0.0391621	0.733989	0.645777	0.919023	0.133065
Yutian	0.294815	0.0259759	0.0272933	0.658228	0.0285958	0.0192835	0.0014399	0.0242329	0.207046	0.877154	0.0476584	0.360442	0.00242456	0.0244304	0.754828	0.00424775	0.253674	0.0281789	0.211988	0.0214026	0.205618	0.371201	0.299127	0.318548
Minfeng	0.00556588	0.0164933	0.28366	0.537975	0.00259302	0.0466051	0.000476662	0.00841602	0.01	0.653333	0.124656	0.516901	0.00155996	0.00628906	0.791352	0.00550535	0.599358	0.530821	0.323099	0.0122951	0.319382	0.281283	1	0.0564516
