# Supplementary material for: Study of coordinated development of county urbanization in arid areas of China: The case of Xinjiang
Source: PLoS One. 2022 Oct 14;17(10):e0276235. doi: 10.1371/journal.pone.0276235 (PMC9565395; doi:10.1371/journal.pone.0276235)
Supplement: S1 Data — (ZIP) [file pone.0276235.s001.zip › data/2002.xlsx]

## Sheet: Basic_data
	Population development level				Economic development level								Social development level							Living environment construction level
index	The total population	Urban population	Proportion of urban population	Natural population growth	GDP	Per capita GDP	Total value of industrial products	Local financial income	Expenditure of local finance	The share of primary industry in GDP	The share of secondary industry in GDP	The share of tertiary industry in GDP	Fixed asset value of the whole society	Retail volume of social commodities	Average employee’s money wage	Water penetration rate	Gas penetration rate	Road area per capita	Drainage pipe density	Domestic garbage removal volume	Green area rate of built-up area	Coverage rate of afforestation in development area	Per capita public green areas	Public facilities
Shihezi	61.0756	61.0756	1	3.16	324136	10973	340265	22284	29002	0.0933	0.4158	0.4909	276505	134000	10545	1	0.7407	13.61	8.06	11	0.3065	0.4004	7.14	3.05
Changji	37.5159	37.5159	1	7.93	383975	10406	364817	20609	19513	0.2123	0.4563	0.3313	63881	89421.4	9449	0.8929	0.9464	5.76	3.57	16	0.0521	0.33	5.21	2.17
Fukang	17.8898	15.5139	0.867192	6.54	212612	13717	42378.2	11591	11958	0.1516	0.6472	0.2012	25510	55403.5	9275	0.8077	0.6923	9.21	2.54	9	0.2134	0.2165	10.81	0.72
Hutubi	20.6141	12.2747	0.595452	6.83	190129	9243	54434.2	7301	12759	0.4284	0.2515	0.3201	16754	35797	6903	0.9843	0.6365	13.16	4.92	3	0.2031	0.2438	5.34	0.92
Manas	16.5307	9.8786	0.597591	7.55	301200	11616	109320	8289	12213	0.4433	0.2959	0.2608	27555	37140.5	10516	0.7778	0.8667	17.42	3.69	3	0.1983	0.2143	5.69	0.49
Qitai	22.7671	12.2689	0.538887	6.35	115498	5039	20840.2	3389	13393	0.5111	0.1769	0.312	18869	27706	9569	0.9565	0.7101	11.3	3.1	2	0.1692	0.2002	13.04	2.05
Jimsar	13.2217	6.333	0.478985	5.41	78150	5898	17551.7	5249	11422	0.4682	0.241	0.2908	11789	24900	10947	0.9827	0.6574	13.15	3.61	3	0.2333	0.2722	13.07	1.2
Mori	8.667	3.8036	0.43886	5.15	42437	4900	713	1148	10514	0.5312	0.1503	0.3184	7495	13015.8	11926	0.8755	0.6703	8.79	1.34	2	0.1161	0.1336	1.87	1.22
Yining	36.554	36.554	1	12.56	205500	5713	55061.2	17952	27719	0.1015	0.3847	0.5137	81446	78504	11527	1	0.7537	12.24	49.74	15	0.2674	0.3299	9.14	3.18
Kuitun	29.0405	29.0405	1	5	135792	10470	121111	12817	11055	0.0704	0.4518	0.4778	80109	63192	10301	1	0.4974	6.49	75.37	7	0.3238	0.3563	7.36	1.18
Yining	39.9904	4.0129	0.100347	9.37	147421	3715	34210.7	4444	22157	0.4332	0.3016	0.2652	6559	24518	7597	0.9851	0.5493	8.36	1.85	3	0.2963	0.3407	6.87	0.42
Qapqal	16.2323	3.0452	0.187601	8.76	55222	3419	2136.3	1917	14397	0.4986	0.1977	0.3037	17987	10428	7705	0.9091	0.1818	16.68	2.5	1	0.075	0.2813	6.82	0.82
Huocheng	35.1066	16.7332	0.47664	10.16	131730	3782	27758.5	5085	16785	0.4965	0.2092	0.2944	33179	32429	7426	0.966	0.2093	7.71	1.62	4	0.1988	0.2428	6.08	1
Gongliu	15.9734	2.6809	0.167835	7.25	54210	3422	7351.1	2223	13243	0.465	0.2583	0.2767	29734	15124	9692	0.6266	0.0582	15.82	1.46	2	0.0841	0.1794	6.53	0.46
Xinyuan	29.2365	17.809	0.609136	6.06	160381	5508	104229	5463	17728	0.3905	0.3175	0.292	13255	33395	9371	1	0.2257	8.34	1.77	6	0.2957	0.3913	7.26	1.46
Zhaosu	15.3632	2.6614	0.173232	8.37	59130	3872	1272.2	1476	12479	0.52	0.1236	0.3565	15606	15315	7679	0.84	0.2249	22.8	1.49	2	0.1106	0.2112	2.24	0.67
Takis	15.3325	3.4637	0.225906	10.57	45082	2958	524.7	1201	14048	0.5175	0.1616	0.3209	7554	16868	10478	0.6529	0.5	11.88	1.43	4	0.3	0.3671	3.03	0.58
Nilka	14.9617	2.9319	0.19596	7.37	47373	3167	2886.5	1716	13023	0.4496	0.2009	0.3495	49911	12537	9554	0.3413	0.3515	12.9	0.63	5	0.156	0.1791	6.52	2.21
Tacheng	15.3719	15.3719	1	7.18	132787	8639	12505.2	5929	16010	0.2883	0.2083	0.5034	43605	48517	10600	0.6705	0.5513	12.28	3.02	7	0.2964	0.3196	14.99	1.8
Usu	20.1667	20.1667	1	7.83	278618	8709	37091.2	7666	16176	0.3934	0.2821	0.3245	50016	65317	7229	1	1	12.44	5.62	8	0.2543	0.3035	6.77	1.3
Emin	19.2274	4.9795	0.258979	5.55	138973	7392	45896.3	4593	16157	0.39	0.2024	0.4076	19606	39963	8347	0.3593	0.6737	12.28	0.86	5	0.0643	0.1514	3.17	1.31
Shawan	20.0953	17.1942	0.855633	8.4	366911	9068	57400.6	7719	17994	0.386	0.3147	0.2993	67428	59771	7998	1	0.6318	16.53	2.62	4	0.3692	0.3846	6.99	1.95
Toli	8.6507	3.6144	0.417816	9.89	39042	4372	6568.1	1502	13637	0.2445	0.3391	0.4163	13604	7251	12448	0.8696	0.6763	15.56	0.75	2	0.054	0.098	3.38	0.79
Yuming	5.2744	1.2496	0.236918	5.86	27003	5153	70.8	908	9292	0.4742	0.1328	0.3929	1959	6649	7335	0.9167	0.5	28.75	2.89	4	0.125	0.0895	14.21	1.89
Hoboksar	4.9518	2.2697	0.458359	8.88	39086	6821	17683.3	6456	12277	0.3075	0.3664	0.3261	3119	12051	8047	0.8661	0.3571	15.98	2.56	2	0.0839	0.2539	26.16	0.47
Altay	21.9297	21.9297	1	7.79	124061	6421	25831.9	3582	18755	0.2611	0.2117	0.5272	55165	38636	10600	0.8671	0.5549	8.86	6.41	9	0.3322	0.352	14.45	1.65
Burqin	6.3492	1.7499	0.27561	8.78	41837	6609	5781.7	1902	9619	0.3201	0.3847	0.2952	41867	18342	10797	0.8674	0.5746	21.33	3.24	3	0.3122	0.3361	7.65	0.48
Fuyun	8.1084	2.3457	0.289293	5.63	68301	8411	27647.2	2461	11288	0.3424	0.4197	0.238	14345	17322	9351	0.8824	0.8353	17.12	4.6	8	0.082	0.282	10.29	0.55
Fuhai	6.7809	1.7229	0.254081	11.25	70007	7830	5261	2687	10370	0.395	0.2695	0.3356	18371	20479	9161	0.8125	0.8125	15	1.36	2	0.1044	0.1713	6.19	0.48
Habahe	7.8726	1.8131	0.230305	7.58	35293	4445	3254.9	1502	10811	0.5132	0.2247	0.2621	16141	11364	10424	0.9189	0.5405	16.92	1.37	1	0.3	0.3501	7.36	0.21
Qinghe	5.4961	1.0271	0.186878	12.19	27817	5085	341.7	513	8719	0.4563	0.1855	0.3582	14566	7704	9989	0.5217	0.5217	18.09	2	12	0.075	0.1	12.17	0.65
Jeminay	3.6957	1.2033	0.325595	8.65	29012	7819	1292.9	567	8497	0.2862	0.234	0.4798	5345	6401	8174	1	0.3309	23.75	2.49	3	0.1889	0.2133	8.24	0.21
Bole	22.7614	22.7614	1	9.46	160900	7088	63140.7	7410	16319	0.348	0.2567	0.3953	53042	52393	9958	0.9901	0.4243	12.94	2.63	9	0.3137	0.3282	11.73	2.2
Jinghe	12.4557	4.3496	0.349206	7.83	76735	6206	14342.2	3482	12317	0.4544	0.1691	0.3765	16184	15056	7457	0.7447	0.6383	12.77	1.44	2	0.0655	0.0442	7.61	0.44
Wenquan	7.2172	2.3369	0.323796	6.51	34548	4832	1779.8	1129	8964	0.4686	0.1874	0.3439	8081	8900	7152	1	0.4333	16	1.14	1.46	0.1743	0.2029	23.33	0.41
Korla	38.9411	38.9411	1	8.05	1102403	28995	886486	34233	32364	0.0712	0.7166	0.2122	503595	195022	12441	0.886	1	11.99	5.42	20	0.3367	0.3523	5	2.14
Luntai	9.2856	4.008	0.431636	4.74	51187	5558	3392.2	11714	12505	0.4802	0.1985	0.3213	9228	18875.5	12276	1	1	28.39	6.59	2	0.3264	0.3954	8.41	0.5
Yuli	10.4816	1.9073	0.181966	6.31	83187	8037	17735.8	3584	9917	0.5234	0.1674	0.3092	41874	6817.4	8279	0.6977	1	25.81	5.59	1	0.2942	0.334	4.01	0.63
Ruoqiang	3.0092	0.7249	0.240895	7.82	22857	7619	7428.3	1324	7165	0.2993	0.3199	0.3807	19163	4662.4	11186	0.9577	0.7267	17.89	4.44	2	0.1518	0.1744	6.56	0.09
Qiemo	5.5591	1.3836	0.248889	5.95	28686	5169	1463.7	12596	15147	0.4401	0.1743	0.3856	26119	7724	14106	0.9412	0.7183	16.82	8	3	0.3988	44.16	7.35	0.18
Yanqi	12.3153	7.1736	0.582495	7.52	85746	6994	12248.2	4606	12624	0.3365	0.386	0.2775	35895	20523	10466	0.8508	0.8235	23.46	3.01	3	0.2958	0.3379	7.92	0.93
Hejing	17.1389	8.6216	0.503043	7.44	101563	5837	44746.4	3835	14144	0.4667	0.2076	0.3257	20458	16665	7451	0.5528	0.9206	17.11	1.56	3	0.2067	0.2179	8.32	0.18
Hoxud	6.4838	1.2476	0.192418	6.24	45743	6371	14600.8	1880	8065	0.3881	0.2017	0.4101	28284	10395.1	7975	0.872	0.5779	28.08	3.54	1	0.2494	0.0007	6.83	0.91
Bohu	5.6556	2.2776	0.402716	7.31	38874	6880	18199	2087	7855	0.3839	0.2302	0.3859	11077	9236.1	10019	0.7143	0.76	14.29	7.06	62	0.2176	0.2529	5.95	0.29
Aksu	56.1378	56.1378	1	6.74	482274	8502	115148	20735	25134	0.3517	0.2329	0.4154	152505	87469	10299	1	0.7937	12.7	3.07	10	0.3481	0.3673	7.45	4.13
Wensu	21.3964	11.0624	0.517022	7.88	98868	4634	11795.7	2973	14595	0.5613	0.205	0.2337	14631	16812	8123	0.8739	0.8108	21.38	5.19	2	0.25	0.2846	3.4	1.02
Kuqa	39.5601	25.2805	0.63904	8.95	215169	5177	84395.8	15590	30044	0.2843	0.3016	0.4141	18264	41280	11022	0.9192	0.6771	23.58	1.67	2	0.2178	0.2558	6.07	1.45
Xayar	20.2174	3.5595	0.176061	12.53	87955	4301	8962.7	4314	15505	0.5354	0.1121	0.3525	3398	21117	10376	0.9254	0.7164	16.12	3.72	2	0.1155	0.1881	6.87	0.98
Xinhe	14.0662	4.1252	0.29327	14.16	52894	3789	1947	1545	11830	0.6521	0.1334	0.2145	6911	15072	11130	0.9898	0.4164	21.56	4.27	3	0.0671	0.1402	7.68	0.57
Baicheng	20.0506	6.9925	0.348743	7.95	78774	3929	27653.2	3464	17983	0.3873	0.3028	0.3098	15835	19344	11824	0.9487	0.7179	12.21	2.76	3	0.3237	0.3782	8.3	0.89
Wushi	18.464	2.4507	0.132729	12.74	45288	2453	5005.13	809	11930	0.5839	0.1182	0.2979	8896	5954	10819	0.7308	0.9077	17.77	1.95	1	0.3307	0.3637	12.12	0.56
Awati	20.5151	9.5302	0.464546	8.44	98828	4653	8929.7	2782	14490	0.5555	0.1831	0.2614	16090	16003	9397	0.9524	0.9921	21.91	1.47	1	0.1336	0.1735	7.14	0.7
Keping	4.027	1.0587	0.2629	14.97	9450	2344	51	254	6898	0.3633	0.0954	0.5413	1745	2039	13237	0.8557	0.8247	25.77	2.42	3	0.2201	0.2862	9.28	2.23
Artux	20.301	20.301	1	10.4	52186	2612	3071.1	2330	17869	0.2969	0.1535	0.5496	22434	15914	13497	1	1	17.78	4.69	3	0.2028	0.2243	6.86	2.01
Akto	16.9605	2.9197	0.172147	11.93	29184	1733	1146.6	1049	12864	0.4189	0.1322	0.4489	4651	5265	14083	0.764	0.7303	15.17	2.26	1	0.1857	0.2619	4.034	0.74
Akqi	3.4728	0.9731	0.280206	8.54	10961	3186	103	303	7238	0.327	0.1582	0.5148	7505	2580	14350	0.7356	0.8966	15.52	2.47	1	0.2011	0.2586	14.37	0.08
Wuqia	4.4603	1.4532	0.325808	12.06	15362	3468	3542.4	664	9634	0.2618	0.258	0.4802	9973	3117	12993	0.7978	0.5393	23.26	5.45	1	0.2424	0.2636	8.99	0.54
Kashkar	34.8998	34.8998	1	7.05	160239	4591	46714.2	12519	23589	0.0705	0.2604	0.6692	124149	89046.4	11764	0.8223	0.6447	6.01	2.6	18	0.2436	0.2916	3.5	2.05
Shufu	36.2736	2.8751	0.0792615	10.07	70062	1930	5983.2	1925	19547	0.6237	0.1118	0.2645	6754	3168.5	12562	0.8889	0.5208	16.88	2.83	3	0.0204	0.0252	1.63	0.75
Shule	28.8078	5.4676	0.189796	15.82	57557	2012	12251.3	1822	14196	0.6228	0.0925	0.2847	5775	12482.3	11933	0.9275	0.6319	11.01	1.42	5	0.1591	0.1937	5.22	0.86
Yingisar	22.5505	2.35	0.104211	11.3	48500	2165	2967.4	1229	12159	0.5909	0.1217	0.2873	6248	7523.5	11891	0.9375	0.5	6.34	2.83	2	0.1016	0.1079	6.88	0.62
Zepu	17.8433	3.3772	0.18927	6.76	56249	3153	3737.9	5255	11208	0.4387	0.1649	0.3963	10483	10671.5	11184	0.9959	0.8465	20.08	4.72	1	0.3117	0.4219	8.46	0.84
Shache	64.6347	27.3296	0.422832	6.97	110827	1716	2622.5	4180	29891	0.6351	0.0858	0.2791	18608	17646	10979	1	0.8193	18.22	4.45	10	0.26	0.3555	8.19	1.14
Yecheng	37.5258	10.0627	0.268154	10.65	74225	2000	2923.5	3279	20156	0.6703	0.0855	0.2442	9351	16293.8	13962	0.9692	0.2154	7.62	4.79	6	0.0411	0.0479	6	0.77
Makit	20.1461	2.7753	0.137759	7.97	71201	3535	3024.5	1918	12140	0.6902	0.0768	0.233	35247	8478.4	9561	0.7557	0.5793	4.41	1.95	3	0.1103	0.1308	4.53	0.23
Yopurga	13.4524	3.2921	0.244722	9.53	32731	2441	1104.7	930	11344	0.4854	0.1199	0.3947	12856	6948.9	11096	0.9944	0.8989	7.87	2.26	1	0.0683	0.0683	2.98	0.75
Jiashi	31.764	2.532	0.0797129	12.5	79680	2591	1114.6	1689	15991	0.6376	0.07	0.2924	6720	8771.6	11851	1	1	12.69	2.5	3	0.084	0.2375	9.78	0.49
Bachu	37.5087	8.7556	0.233429	6.09	149849	3943	6589.5	2770	19371	0.6432	0.1129	0.2438	25866	15267.5	8421	0.9535	0.6977	11.7	6.7	5	0.1689	0.1589	3.95	1
Tashkorgan	3.3489	0.9048	0.270178	11.04	12889	3847	160.1	250	8852	0.1806	0.4507	0.3687	300	1213	17156	0.4737	0.7368	223.68	4.8581	1	0.0236	0.2189	10.67	0.52
Hotan	17.6929	17.6929	1	11.14	51444	2945	14033.6	4739	13807	0.1343	0.2682	0.5975	62565	25408.8	12189	0.9651	0.907	11.56	2.28	11	0.1545	0.2656	13.63	0.77
Moyu	42.2925	4.7741	0.112883	13.57	66346	1619	1269.9	2116	20497	0.6606	0.0618	0.2777	17021	5258.7	14054	0.5322	0.5033	13.04	1.37	1	0.1688	0.3038	1.11	0.5
Pishan	21.8281	2.8079	0.128637	8.41	33309	1527	5166.9	1250	14081	0.5538	0.1251	0.321	6203	2588.9	9906	0.7909	0.4545	5.09	2.58	3	0.1581	0.2337	5.23	0.12
Lop	24.499	5.033	0.205437	9.75	45575	1875	7084.3	1330	14675	0.4978	0.17	0.3322	4621	3288	13052	0.7692	0.5304	17.81	1.4	5	0.23	0.252	12.15	0.35
Qira	13.4804	2.3225	0.172287	8.1	26995	2003	515.6	791	10570	0.4721	0.1084	0.4196	5319	5180.1	13127	0.4741	0.2586	6.77	2.5	1	0.2262	0.25	10.78	0.39
Yutian	21.8002	5.4041	0.247892	10.23	40860	1873	650.9	1022	13724	0.6166	0.1112	0.2721	4457	6563.7	12956	0.708	0.1327	7.22	3.61	1	0.0929	0.2048	3.36	0.9
Minfeng	3.4839	1.0201	0.292804	7.93	9445	2730	289.5	478	6327	0.5608	0.0973	0.3419	1981	1461.5	15229	0.7051	0.7051	19.87	2.83	7	0.1271	0.1571	2.56	0.2

## Sheet: Standardization
index	The total population	Urban population	Proportion of urban population	Natural population growth	GDP	Per capita GDP	Total value of industrial products	Local financial income	Expenditure of local finance	The share of primary industry in GDP	The share of secondary industry in GDP	The share of tertiary industry in GDP	Fixed asset value of the whole society	Retail volume of social commodities	Average employee’s money wage	Water penetration rate	Gas penetration rate	Road area per capita	Drainage pipe density	Domestic garbage removal volume	Green area rate of built-up area	Coverage rate of afforestation in development area	Per capita public green areas	Public facilities
Shihezi	0.942246	1	1	0.01	0.287926	0.343891	0.3838	0.648383	0.870876	0.0369474	0.540623	0.619017	0.548793	0.685142	0.355213	1	0.724676	0.0419574	0.0994113	0.163934	0.756078	0.00905132	0.240719	0.733333
Changji	0.559942	0.60962	1	0.376777	0.342676	0.323249	0.411498	0.599094	0.506433	0.228945	0.602474	0.277991	0.126329	0.45513	0.248318	0.837407	0.943088	0.00615679	0.0393364	0.245902	0.0837738	0.00745709	0.163673	0.516049
Fukang	0.241468	0.245051	0.85576	0.266983	0.185887	0.443789	0.0477499	0.333726	0.216269	0.13101	0.894013	0.01	0.0500899	0.279607	0.231347	0.708061	0.673285	0.0218908	0.0255553	0.131148	0.510042	0.00488685	0.387226	0.158025
Hutubi	0.285676	0.191378	0.560626	0.289889	0.165317	0.280909	0.0613505	0.207486	0.247033	0.577606	0.289707	0.25406	0.0326926	0.178443	0.01	0.976165	0.614037	0.0399051	0.057399	0.0327869	0.482822	0.00550507	0.168862	0.207407
Manas	0.219414	0.151675	0.56295	0.346761	0.266941	0.3673	0.123268	0.236559	0.226063	0.601646	0.357514	0.12735	0.0541531	0.185375	0.352385	0.662669	0.858463	0.0593332	0.0409419	0.0327869	0.470137	0.00483703	0.182834	0.101235
Qitai	0.320612	0.191282	0.499192	0.251975	0.097033	0.127858	0.0234526	0.0923697	0.271383	0.711036	0.175779	0.236752	0.0368949	0.136696	0.260021	0.933961	0.692185	0.0314224	0.0330479	0.0163934	0.393235	0.00451773	0.476248	0.48642
Jimsar	0.165719	0.0929252	0.434134	0.177725	0.0628615	0.159131	0.0197428	0.147103	0.195683	0.64182	0.273671	0.191453	0.0228276	0.122218	0.394421	0.973736	0.636228	0.0398595	0.0398716	0.0327869	0.562632	0.0061482	0.477445	0.276543
Mori	0.0918094	0.0510135	0.390554	0.157188	0.030186	0.122797	0.000746811	0.026425	0.16081	0.743466	0.135156	0.250427	0.0142958	0.060899	0.489905	0.810991	0.649926	0.0199754	0.0094996	0.0163934	0.252907	0.00300956	0.0303393	0.281481
Yining	0.544333	0.593682	1	0.742496	0.17938	0.152396	0.0620578	0.520908	0.8216	0.0501775	0.493128	0.667735	0.161229	0.398799	0.45099	1	0.73848	0.0357094	0.657078	0.229508	0.652748	0.00745483	0.320559	0.765432
Kuitun	0.422411	0.469184	1	0.14534	0.115601	0.325579	0.13657	0.369803	0.181588	0.01	0.595602	0.591026	0.158573	0.319794	0.331415	1	0.466341	0.00948602	0.01	0.0983607	0.801797	0.00805266	0.249501	0.271605
Yining	0.600096	0.0544816	0.0229002	0.490521	0.126241	0.0796563	0.038536	0.123415	0.607981	0.58535	0.366219	0.136752	0.012436	0.120247	0.0676875	0.97738	0.521448	0.0180143	0.0163233	0.0327869	0.729123	0.0076994	0.22994	0.0839506
Qapqal	0.214572	0.0384469	0.117666	0.442338	0.0418836	0.0688802	0.00235246	0.0490539	0.309944	0.690868	0.207544	0.219017	0.0351424	0.0475467	0.078221	0.862001	0.131238	0.0559584	0.0250201	0.01	0.144292	0.00635427	0.227944	0.182716
Huocheng	0.520846	0.265255	0.431586	0.552923	0.111884	0.0820955	0.0312572	0.142277	0.401659	0.68748	0.225107	0.199145	0.0653275	0.161065	0.0510095	0.948383	0.160437	0.0150499	0.0132459	0.0491803	0.471459	0.00548242	0.198403	0.22716
Gongliu	0.210371	0.0324106	0.0961986	0.323065	0.0409577	0.0689894	0.00823535	0.0580584	0.265622	0.636657	0.300092	0.161325	0.0584826	0.0717767	0.272018	0.433126	0.01	0.0520363	0.0111052	0.0163934	0.16834	0.00404671	0.216367	0.0938272
Xinyuan	0.425592	0.28308	0.575488	0.229068	0.138099	0.144932	0.117525	0.1534	0.437877	0.516457	0.390501	0.194017	0.0257404	0.16605	0.24071	1	0.177851	0.0179231	0.0152529	0.0819672	0.727537	0.00884525	0.245509	0.340741
Zhaosu	0.200469	0.0320874	0.10206	0.411532	0.0454592	0.0853721	0.00137765	0.0360769	0.236279	0.725395	0.09438	0.331838	0.0304116	0.0727622	0.0756852	0.757097	0.177001	0.0838692	0.0115066	0.0163934	0.238372	0.00476683	0.0451098	0.145679
Takis	0.199971	0.0453814	0.159268	0.585308	0.032606	0.052097	0.000534388	0.0279846	0.29654	0.721362	0.152413	0.255769	0.014413	0.0807752	0.348678	0.473053	0.469102	0.0340676	0.0107038	0.0491803	0.738901	0.00829723	0.0766467	0.123457
Nilka	0.193954	0.0365696	0.126745	0.332543	0.0347022	0.0597058	0.00319877	0.0431392	0.257172	0.61181	0.212431	0.31688	0.0985724	0.0584285	0.258558	0	0.311425	0.0387194	0	0.0655738	0.358351	0.00403992	0.215968	0.525926
Tacheng	0.20061	0.242698	1	0.317536	0.112852	0.258919	0.0140498	0.167113	0.371894	0.351565	0.223732	0.645726	0.086043	0.244075	0.360577	0.499772	0.523572	0.0358918	0.0319775	0.0983607	0.729387	0.00722158	0.554092	0.424691
Usu	0.278416	0.322147	1	0.368878	0.246279	0.261468	0.0417856	0.218227	0.378269	0.521136	0.336439	0.263462	0.098781	0.330758	0.0317956	1	1	0.0366215	0.0667648	0.114754	0.618129	0.00685699	0.225948	0.301235
Emin	0.263174	0.0704979	0.195189	0.188784	0.118511	0.213521	0.0517187	0.127799	0.37754	0.51565	0.214722	0.441026	0.0383592	0.199939	0.140837	0.0273266	0.653536	0.0358918	0.00307733	0.0655738	0.116015	0.00341264	0.0822355	0.303704
Shawan	0.277257	0.272893	0.843205	0.413902	0.327063	0.274538	0.0646969	0.219786	0.448093	0.509197	0.386225	0.209615	0.133377	0.302142	0.106798	1	0.609047	0.0552743	0.0266256	0.0491803	0.921776	0.00869353	0.234731	0.461728
Toli	0.0915449	0.0478785	0.367699	0.531596	0.0270797	0.103575	0.00735203	0.036842	0.280754	0.280897	0.423488	0.459615	0.0264338	0.0311543	0.540817	0.802034	0.656296	0.0508505	0.00160557	0.0163934	0.0887949	0.00220339	0.0906188	0.175309
Yuming	0.0367575	0.00869418	0.171228	0.21327	0.0160647	0.132008	2.23367e-05	0.0193626	0.113876	0.6515	0.10843	0.409615	0.00329628	0.0280482	0.042134	0.873539	0.469102	0.111005	0.0302382	0.0491803	0.276427	0.0020109	0.522954	0.446914
Hoboksar	0.0315227	0.0255971	0.411732	0.451817	0.02712	0.192733	0.0198912	0.182621	0.228521	0.382543	0.46518	0.26688	0.00560109	0.0559209	0.111577	0.796721	0.317371	0.052766	0.0258229	0.0163934	0.167812	0.00573379	1	0.0962963
Altay	0.307024	0.35136	1	0.365719	0.104868	0.178171	0.0290838	0.098049	0.477321	0.30768	0.228925	0.696581	0.109012	0.193092	0.360577	0.798239	0.527394	0.0202946	0.0773348	0.131148	0.823996	0.00795529	0.532535	0.387654
Burqin	0.0541983	0.0169841	0.213251	0.443918	0.029637	0.185015	0.00646488	0.0486125	0.126435	0.402872	0.493128	0.200855	0.0825897	0.0883806	0.379791	0.798694	0.548312	0.0771651	0.0349211	0.0327869	0.771142	0.00759523	0.261078	0.0987654
Fuyun	0.082745	0.0268564	0.228112	0.195103	0.0538502	0.250619	0.0311317	0.0650619	0.190537	0.438851	0.546579	0.0786325	0.0279061	0.0831177	0.238759	0.821467	0.825122	0.0579651	0.0531175	0.114754	0.162791	0.00637012	0.366467	0.116049
Fuhai	0.0612036	0.0165367	0.189869	0.639021	0.0554111	0.229467	0.00587747	0.0717123	0.155279	0.523717	0.317196	0.287179	0.0359054	0.0994069	0.220228	0.715348	0.800913	0.0482966	0.00976719	0.0163934	0.221987	0.00386329	0.202794	0.0987654
Habahe	0.0789186	0.0180313	0.164046	0.349131	0.0236496	0.106233	0.00361436	0.036842	0.172216	0.714424	0.248778	0.130128	0.0314746	0.0523762	0.343412	0.876879	0.512104	0.0570529	0.00990099	0.01	0.738901	0.00791226	0.249501	0.0320988
Qinghe	0.040355	0.0050074	0.116881	0.71327	0.0168094	0.129533	0.000327943	0.00773916	0.0918693	0.62262	0.188913	0.33547	0.0283452	0.0334917	0.300985	0.273873	0.492143	0.0623888	0.0183302	0.180328	0.144292	0.00224868	0.441517	0.140741
Jeminay	0.0111399	0.007927	0.267539	0.433649	0.0179028	0.229067	0.001401	0.00932819	0.0833429	0.348177	0.262981	0.595299	0.0100239	0.0267686	0.123964	1	0.289552	0.0882018	0.0248863	0.0327869	0.445296	0.00481439	0.284631	0.0320988
Bole	0.32052	0.365141	1	0.49763	0.138573	0.202454	0.0711724	0.210694	0.383762	0.447886	0.297648	0.414744	0.104793	0.264074	0.297962	0.98497	0.388724	0.0389018	0.0267594	0.131148	0.775106	0.00741633	0.423952	0.523457
Jinghe	0.153289	0.0600606	0.293182	0.368878	0.0615669	0.170344	0.0161221	0.0951064	0.230057	0.619555	0.163867	0.374573	0.03156	0.0714258	0.054033	0.612418	0.615948	0.0381265	0.0108376	0.0163934	0.119186	0.00098507	0.259481	0.0888889
Wenquan	0.0682834	0.0267105	0.265585	0.264613	0.0229679	0.120322	0.00195028	0.0258659	0.101279	0.642465	0.191814	0.304915	0.0154601	0.0396627	0.0242856	1	0.39828	0.0528572	0.00682366	0.00754098	0.406712	0.00457888	0.887026	0.0814815
Korla	0.583069	0.633235	1	0.386256	1	1	1	1	1	0.00129074	1	0.0235043	1	1	0.540135	0.826932	1	0.0345693	0.0640888	0.311475	0.835888	0.00796208	0.155289	0.508642
Luntai	0.101847	0.0544004	0.382709	0.124803	0.0381918	0.146753	0.00376925	0.337345	0.237278	0.661181	0.208766	0.256624	0.0177391	0.0911334	0.524042	1	1	0.109363	0.0797431	0.0163934	0.808668	0.00893809	0.291417	0.103704
Yuli	0.121255	0.0195922	0.111546	0.248815	0.0674701	0.237003	0.0199505	0.0981079	0.137881	0.730881	0.161271	0.230769	0.0826036	0.0289171	0.134205	0.541066	1	0.0975966	0.0663634	0.01	0.723573	0.00754767	0.115768	0.135802
Ruoqiang	0.01	0.01	0.175547	0.368088	0.0122713	0.221785	0.00832244	0.031604	0.032185	0.369313	0.394166	0.383547	0.037479	0.0177979	0.417731	0.935783	0.709811	0.0614767	0.0509767	0.0163934	0.347252	0.00393349	0.217565	0.00246914
Qiemo	0.0413774	0.0109145	0.18423	0.220379	0.0176045	0.132591	0.00159369	0.363299	0.338749	0.596483	0.171808	0.394017	0.0512999	0.0335949	0.702526	0.910733	0.700892	0.0565969	0.0986085	0.0327869	1	1	0.249102	0.0246914
Yanqi	0.151011	0.106854	0.546554	0.344392	0.0698115	0.199032	0.0137598	0.128182	0.241848	0.429332	0.495113	0.163034	0.0707239	0.099634	0.347508	0.773493	0.812593	0.0868792	0.0318437	0.0327869	0.727801	0.00763599	0.271856	0.209877
Hejing	0.229283	0.130847	0.460262	0.338073	0.0842832	0.15691	0.0504215	0.105494	0.300227	0.6394	0.222663	0.266026	0.0400521	0.0797278	0.0534478	0.321087	0.915693	0.0579195	0.0124431	0.0327869	0.492336	0.00491856	0.287824	0.0246914
Hoxud	0.0563825	0.00866104	0.122898	0.243286	0.0332108	0.176351	0.0164138	0.0479652	0.0667512	0.512585	0.213653	0.446368	0.0556016	0.047377	0.104555	0.805678	0.551816	0.107949	0.038935	0.01	0.60518	0.01	0.228343	0.204938
Bohu	0.0429433	0.025728	0.351299	0.327804	0.026926	0.194881	0.020473	0.0540564	0.0586857	0.505808	0.257178	0.394658	0.0214129	0.0413969	0.303911	0.566267	0.745169	0.0450586	0.0860316	1	0.521142	0.00571114	0.193214	0.0518519
Aksu	0.86212	0.918182	1	0.28278	0.432614	0.253932	0.129842	0.602801	0.722318	0.453856	0.261301	0.457692	0.302417	0.445056	0.33122	1	0.780951	0.0378073	0.0326465	0.147541	0.866015	0.00830176	0.253094	1
Wensu	0.29837	0.17129	0.475444	0.372828	0.0818174	0.113113	0.0132494	0.0801283	0.317548	0.79203	0.218693	0.0694444	0.0284744	0.0804863	0.11899	0.808562	0.799108	0.0773932	0.0610115	0.0163934	0.606765	0.006429	0.0914172	0.232099
Kuqa	0.593113	0.406882	0.607967	0.457346	0.188227	0.132882	0.0951506	0.451402	0.910896	0.345111	0.366219	0.454915	0.0356928	0.206734	0.401736	0.877334	0.657146	0.0874265	0.0139149	0.0163934	0.52167	0.00577681	0.198004	0.338272
Xayar	0.279238	0.0469688	0.105133	0.740126	0.0718326	0.10099	0.0100534	0.119589	0.352498	0.750242	0.0768173	0.323291	0.00615544	0.102699	0.33873	0.886747	0.698874	0.0534045	0.0413433	0.0163934	0.251321	0.00424373	0.22994	0.222222
Xinhe	0.179422	0.0563423	0.232432	0.868878	0.0397536	0.0823504	0.0021389	0.0381073	0.211353	0.938529	0.109346	0.0284188	0.0131354	0.0715084	0.41227	0.984515	0.380336	0.0782141	0.0487022	0.0327869	0.123414	0.00315902	0.262275	0.120988
Baicheng	0.276532	0.103853	0.292679	0.378357	0.0634324	0.0874472	0.0311384	0.0945767	0.447671	0.511294	0.368051	0.232051	0.0308666	0.0935507	0.479957	0.922119	0.700467	0.0355726	0.0284988	0.0327869	0.801533	0.0085486	0.287026	0.2
Wushi	0.250786	0.0285962	0.0580697	0.756714	0.0327945	0.033712	0.00558883	0.0164494	0.215194	0.828493	0.0861332	0.206624	0.0170794	0.0244622	0.381937	0.591316	0.901996	0.0609294	0.0176612	0.01	0.820032	0.00822024	0.439521	0.118519
Awati	0.284069	0.145902	0.418451	0.417062	0.0817808	0.113805	0.0100162	0.0745078	0.313515	0.782672	0.185247	0.128632	0.0313733	0.0763121	0.243246	0.927736	0.991612	0.0798103	0.011239	0.01	0.299154	0.00391311	0.240719	0.153086
Keping	0.0165159	0.005531	0.199447	0.932859	4.57474e-06	0.0297437	0.01	0.000117706	0.0219303	0.472572	0.0513134	0.726709	0.00287108	0.00426192	0.61777	0.780932	0.813867	0.0974141	0.0239497	0.0327869	0.527748	0.00646523	0.326148	0.530864
Artux	0.280595	0.324372	1	0.57188	0.0391058	0.0395005	0.00340702	0.0612071	0.443292	0.36544	0.140043	0.744444	0.0439782	0.0758529	0.643129	1	1	0.0609751	0.0543216	0.0327869	0.48203	0.00506349	0.229541	0.476543
Akto	0.226388	0.0363674	0.100882	0.692733	0.0180602	0.00749964	0.00123596	0.0235118	0.251066	0.562278	0.107514	0.529274	0.00864503	0.0209071	0.700283	0.641719	0.713633	0.0490719	0.0218089	0.01	0.436839	0.00591495	0.116727	0.162963
Akqi	0.00752286	0.00411263	0.218243	0.424961	0.00138706	0.0603976	5.86619e-05	0.0015596	0.0349887	0.414005	0.147221	0.670085	0.0143157	0.00705332	0.726324	0.598603	0.89021	0.0506681	0.0246187	0.01	0.477537	0.00584022	0.529341	0.01
Wuqia	0.0235471	0.0120678	0.26777	0.703002	0.00541375	0.070664	0.0039387	0.0121826	0.127012	0.308809	0.299633	0.596154	0.0192193	0.00982408	0.593972	0.693032	0.51083	0.0859671	0.0644902	0.01	0.586681	0.00595345	0.314571	0.11358
Kashkar	0.51749	0.566272	1	0.307267	0.137969	0.111548	0.0526414	0.361033	0.66298	0.000161342	0.303299	1	0.246076	0.453195	0.474105	0.730226	0.622744	0.00729694	0.026358	0.278689	0.589852	0.00658751	0.0954092	0.48642
Shufu	0.539783	0.0356284	0.01	0.545814	0.0554614	0.0146716	0.0066922	0.0492894	0.507739	0.892707	0.0763592	0.135256	0.0128235	0.0100898	0.551936	0.831334	0.491187	0.0568705	0.0294354	0.0327869	0.01	0.00055481	0.0207585	0.165432
Shule	0.418635	0.0785857	0.12005	1	0.04402	0.0176569	0.0137633	0.0462584	0.302224	0.891255	0.0468845	0.178419	0.0108783	0.0581463	0.490588	0.889935	0.609153	0.0300999	0.01057	0.0655738	0.366543	0.00437054	0.164072	0.192593
Yingisar	0.317098	0.0269276	0.0270968	0.64297	0.0357333	0.023227	0.00329003	0.0288085	0.223989	0.839787	0.0914783	0.183974	0.0118181	0.0325603	0.486492	0.905116	0.469102	0.00880193	0.0294354	0.0163934	0.214588	0.00242757	0.230339	0.133333
Zepu	0.240714	0.0439481	0.119478	0.28436	0.0428232	0.0591962	0.00415924	0.14728	0.187464	0.594224	0.157453	0.41688	0.0202327	0.0488031	0.417536	0.993776	0.837014	0.0714644	0.054723	0.01	0.76982	0.00953819	0.293413	0.187654
Shache	1	0.440835	0.373146	0.300948	0.0927593	0.00688073	0.00290095	0.115646	0.90502	0.9111	0.0366524	0.166453	0.0363763	0.0847895	0.397542	1	0.808133	0.0629817	0.0511105	0.147541	0.633192	0.00803455	0.282635	0.261728
Yecheng	0.560103	0.154726	0.205153	0.591627	0.0592703	0.01722	0.00324051	0.0891328	0.531129	0.967893	0.0361943	0.0918803	0.0179835	0.0778125	0.688481	0.953241	0.166914	0.0146395	0.0556596	0.0819672	0.054704	0.00106886	0.19521	0.17037
Makit	0.278081	0.0339748	0.0635329	0.379937	0.0565035	0.0731032	0.00335445	0.0490834	0.223259	1	0.0229078	0.0679487	0.0694364	0.0374873	0.259241	0.629118	0.553302	0.01	0.0176612	0.0327869	0.237579	0.00294615	0.136527	0.037037
Yopurga	0.169462	0.042538	0.179704	0.50316	0.0213055	0.0332751	0.00118869	0.02001	0.192687	0.669571	0.0887294	0.413462	0.0249476	0.0295956	0.408953	0.991498	0.892652	0.0157796	0.0218089	0.01	0.126586	0.00153082	0.0746507	0.165432
Jiashi	0.466606	0.0299433	0.000490238	0.737757	0.0642614	0.038736	0.00119986	0.0423447	0.371164	0.915134	0.0125229	0.194872	0.0127559	0.0390002	0.48259	1	1	0.0377617	0.0250201	0.0327869	0.168076	0.0053624	0.346108	0.101235
Bachu	0.559825	0.133067	0.167438	0.231438	0.128462	0.0879569	0.00737617	0.0741547	0.500979	0.924169	0.0780391	0.0910256	0.0507972	0.0725171	0.148054	0.929406	0.679019	0.0332467	0.0812149	0.0655738	0.392442	0.00358248	0.113373	0.22716
Tashkorgan	0.00551233	0.00298091	0.207352	0.622433	0.00315108	0.0844619	0.000123077	0.01	0.0969774	0.177799	0.593922	0.357906	0.01	0.01	1	0.201002	0.720535	1	0.0565708	0.01	0.00845666	0.0049412	0.381637	0.108642
Hotan	0.238273	0.281157	1	0.630332	0.0384269	0.0516237	0.015774	0.132095	0.287283	0.103098	0.315211	0.846795	0.123715	0.124843	0.515556	0.947017	0.901253	0.0326082	0.0220765	0.163934	0.354387	0.00599874	0.4998	0.17037
Moyu	0.637452	0.0670945	0.0365157	0.822275	0.0520615	0.00334935	0.00137506	0.0549098	0.544226	0.952243	0.01	0.163462	0.0332231	0.0208746	0.697454	0.289813	0.472606	0.0393579	0.00990099	0.01	0.392178	0.00686379	0.01	0.103704
Pishan	0.305375	0.0345149	0.0536259	0.414692	0.0218343	0.01	0.00577132	0.0294265	0.297807	0.779929	0.0966707	0.255983	0.0117287	0.00709924	0.29289	0.682557	0.42079	0.0031012	0.0260904	0.0327869	0.363901	0.00527635	0.164471	0.00987654
Lop	0.348716	0.0713844	0.137037	0.520537	0.0330571	0.0126693	0.00793436	0.0317806	0.320621	0.689577	0.165241	0.279915	0.00858542	0.0107064	0.599727	0.649613	0.50138	0.0611119	0.0103024	0.0655738	0.553911	0.00569076	0.440719	0.0666667
Qira	0.169917	0.0264719	0.101034	0.390205	0.0160573	0.0173293	0.000524122	0.0159197	0.16296	0.648112	0.0711668	0.466667	0.00997228	0.0204691	0.607042	0.201609	0.212784	0.010763	0.0250201	0.01	0.543869	0.00564547	0.386028	0.0765432
Yutian	0.304922	0.0775335	0.183147	0.558452	0.0287431	0.0125965	0.000676756	0.0227172	0.284096	0.881252	0.0754429	0.151496	0.00825957	0.0276081	0.590364	0.556703	0.0791038	0.0128153	0.0398716	0.01	0.191596	0.0046219	0.0898204	0.202469
Minfeng	0.00770298	0.00489141	0.231925	0.376777	0.01	0.0437964	0.000269055	0.00670924	0.01	0.791223	0.054215	0.300641	0.00333999	0.00128219	0.812055	0.5523	0.686876	0.0705067	0.0294354	0.0983607	0.281977	0.00354172	0.0578842	0.0296296
