# Supplementary material for: Study of coordinated development of county urbanization in arid areas of China: The case of Xinjiang
Source: PLoS One. 2022 Oct 14;17(10):e0276235. doi: 10.1371/journal.pone.0276235 (PMC9565395; doi:10.1371/journal.pone.0276235)
Supplement: S1 Data — (ZIP) [file pone.0276235.s001.zip › data/2004.xlsx]

## Sheet: Basic_data
	Population development level				Economic development level								Social development level							Living environment construction level
index	The total population	Urban population	Proportion of urban population	Natural population growth	GDP	Per capita GDP	Total value of industrial products	Local financial income	Expenditure of local finance	The share of primary industry in GDP	The share of secondary industry in GDP	The share of tertiary industry in GDP	Fixed asset value of the whole society	Retail volume of social commodities	Average employee’s money wage	Water penetration rate	Gas penetration rate	Road area per capita	Drainage pipe density	Domestic garbage removal volume	Green area rate of built-up area	Coverage rate of afforestation in development area	Per capita public green areas	Public facilities
Shihezi	64.29	64.29	1	2.23	446120	15016	388727	32345	48100	0.095	0.423	0.482	264598	140080	13234	1	0.865	17.37	8.66	7	0.327	0.4004	8.51	3.05
Changji	39.35	39.35	1	7.07	537641	13454	195641	27923	31409	0.203	0.469	0.328	146390	228423	17012	1	1	7.45	4.74	15.5	0.2578	0.2956	5.05	4
Fukang	15.85	15.85	1	6.02	297403	19274	162959	21157	21210	0.135	0.651	0.214	55456	42664	11184	0.8271	0.6767	9.21	3.65	5.1	0.3315	0.3821	11.13	0.72
Hutubi	20.72	17.12	0.826255	6.6	271061	12895	45515	9344	15592	0.447	0.248	0.305	83390	43541	9388	0.9904	0.9113	17.15	4.87	3	0.2734	0.2778	5.55	1.02
Manas	16.93	10.08	0.595393	7.83	427859	16418	104184	11363	17415	0.402	0.34	0.258	72281	43082	12368	1	0.9333	20.73	5.49	3.4	0.2066	0.2272	9.23	0.52
Qitai	22.89	12.32	0.538226	5.81	154598	7593	17080	4363	18824	0.512	0.174	0.314	30844	45042	11423	0.9613	0.7378	12.18	10.27	3	0.2528	0.3034	8.1	2.05
Jimsar	13.36	6.67	0.499251	8.65	99962	8316	14509	6932	15084	0.467	0.234	0.299	19063	21166	12942	0.8824	0.5824	12.35	4.48	3	0.302	0.3541	13.17	1.2
Mori	8.7	3.88	0.445977	7.06	55805	7145	4147	1276	13757	0.479	0.197	0.324	15056	13246	13901	0.9309	0.6727	8.98	4.3	3	0.1712	0.2021	11.46	1.22
Yining	43.03	43.03	1	14.26	280206	6573	56540	22926	39800	0.098	0.391	0.511	73778	132714	13621	1	1	13.19	5.64	15.6	0.3343	0.3655	9.19	2.72
Kuitun	29.91	29.91	1	3.77	188826	13663	74389	19382	21911	0.063	0.503	0.434	77614	62738	14328	1	1	6.98	6.01	8.1	0.376	0.4309	7.98	2.64
Yining	36.27	5.01	0.138131	19.22	167872	4672	40683	4913	27359	0.394	0.36	0.246	28197	37386	8178	1	0.7	8.25	2.9	3.6	0.3021	0.3556	5.92	0.42
Qapqal	16.76	3.17	0.189141	10.1	72186	4343	7797	2653	18539	0.47	0.227	0.303	30854	6652	9362	0.9091	0.5	22.41	2.46	1.5	0.0673	0.2493	8.2	0.82
Huocheng	36.44	17.4	0.477497	11.1	176697	4895	32384	4452	20590	0.451	0.253	0.296	43436	44756	8930	0.9204	0.3451	7.75	2.83	3.6	0.2479	0.3006	6.02	0.39
Gongliu	16.22	2.81	0.173243	12.79	73211	4536	9320	2940	16971	0.402	0.338	0.26	63226	15715	11791	0.7286	0.1005	15.63	2.81	2.1	0.4203	0.4534	10.33	0.45
Xinyuan	29.76	16.19	0.544019	10.66	215007	7232	63335	6417	24990	0.324	0.356	0.32	25180	54805	11390	1	0.2314	8.53	4.09	6	0.3166	0.3568	6.86	1.46
Zhaosu	15.89	2.49	0.156702	13.93	81694	5187	10501	2111	14465	0.487	0.196	0.317	25808	14566	10286	0.8214	0.5902	23.93	1.8	2.8	0.1354	0.2238	2.71	0.5
Takis	15.69	3.54	0.225621	11.42	55763	3559	5956	1661	15768	0.468	0.196	0.336	15483	23593	12130	0.8531	0.5932	11.41	3.17	3.9	0.3066	0.3528	8.16	0.58
Nilka	15.67	3.1	0.19783	13.34	66909	4270	5231	2757	16027	0.365	0.313	0.322	65073	18909	11431	0.3226	0.3226	12.26	3.1	2.9	0.1553	0.1753	7.42	1.61
Tacheng	15.95	15.95	1	6.16	165659	10471	15913	7275	18872	0.25	0.212	0.538	49779	40540	12781	0.7108	0.7108	11.54	3.69	7	0.349	0.375	14.53	1.8
Usu	21.03	21.03	1	10.34	339255	10572	48105	10706	24248	0.435	0.271	0.294	96110	37823	9975	0.9764	0.9764	16.56	0.17	10	0.2721	0.3176	7.67	1.33
Emin	20.12	5.48	0.272366	8.16	172621	8631	23613	4986	18935	0.362	0.224	0.414	30423	28287	8820	0.3706	0.6599	10.41	0.86	5	0.0657	0.1561	4.37	1.31
Shawan	20.3	17.38	0.856158	8.7	471116	11410	91399	10186	23602	0.4	0.295	0.305	78037	37223	10819	0.9756	0.6203	8.4	1.19	4.5	0.3398	0.3594	7.93	1.69
Toli	8.91	3.98	0.446689	6.92	54055	17907	11135	2097	14385	0.227	0.377	0.396	22047	10969	14042	0.9156	0.7778	12.84	1.75	3.3	0.1051	0.1749	12.36	0.25
Yuming	5.34	1.28	0.2397	7.75	36514	6968	2995	1351	11114	0.465	0.157	0.378	5721	6292	10091	0.8661	0.6299	27.56	4.41	4	0.3576	0.3711	9.03	0.11
Hoboksar	4.99	2.34	0.468938	4.77	59959	10142	15013	16879	25520	0.307	0.371	0.322	16698	7299	10172	0.8761	0.531	20.35	1.13	9.8	0.2941	0.3315	11.28	0.24
Altay	22.63	22.63	1	7	155379	8793	18249	4622	24723	0.249	0.202	0.549	88855	55995	12296	0.9357	0.9357	8.84	6.53	8.9	0.3392	0.359	14.43	1.65
Burqin	6.59	1.85	0.280728	11.96	61254	9848	7630	2651	12184	0.287	0.374	0.339	43268	33148	11590	0.929	0.6995	21.09	4.13	2.6	0.3253	0.3735	8.22	0.3
Fuyun	8.58	2.78	0.324009	13.43	115664	14368	36366	4928	17007	0.255	0.508	0.237	25516	12346	11253	0.9133	0.8112	19.74	5.5	6.3	0.3212	0.3524	11.23	0.69
Fuhai	7.16	2.37	0.331006	11.62	92655	12959	7550	4286	13457	0.38	0.304	0.316	20745	12529	10865	0.8571	0.8571	15.4	1.9	1.9	0.1419	0.3114	7.39	1.15
Habahe	7.97	1.87	0.23463	8.54	51653	6961	6775	2211	13687	0.421	0.294	0.285	32521	12508	12888	0.9733	0.5989	16.95	2	2	0.3536	0.3713	8.89	0.19
Qinghe	5.62	1.47	0.261566	14.53	35278	6521	2016	711	10622	0.42	0.195	0.385	15573	7417	13075	0.544	0.64	19.92	4.38	1.2	0.1825	0.25	10.88	0.62
Jeminay	3.76	1.25	0.332447	12.02	21070	6072	1765	710	9823	0.357	0.259	0.384	12592	2634	10858	0.9524	0.517	25.03	3.17	3.3	0.2502	0.2715	7.54	0.23
Bole	24.56	24.56	1	9.78	231301	9490	25754	9589	22808	0.358	0.233	0.409	79039	68823	13318	0.9915	0.9001	11.06	4.34	17.3	0.3337	0.3592	14.01	2.2
Jinghe	13.3	4.54	0.341353	11.13	101064	9784	5153	4549	18066	0.485	0.127	0.388	14943	12638	10218	0.8509	0.6579	12.59	2	1.9	0.1631	0.2129	11.68	0.34
Wenquan	7.34	2.4	0.326975	6.79	45067	6687	3659	1292	11888	0.498	0.157	0.345	11026	7016	8578	1	0.8222	16	1.06	1.3	0.1618	0.1883	23.33	0.41
Korla	42.23	42.23	1	7.8	1739828	39265	978800	49353	45951	0.068	0.76	0.172	1055579	271621	15452	1	1	20.73	4.71	26.8	0.3151	0.3576	7.04	2.64
Luntai	9.69	4.33	0.446852	10.14	104244	10659	39307	16629	19480	0.367	0.437	0.196	26791	26368	14973	1	1	26.34	5.77	3.1	0.2975	0.359	8.11	0.55
Yuli	11.11	2.03	0.182718	9.23	126402	11470	11042	5059	13660	0.569	0.165	0.266	30032	15868	12884	1	1	16.08	3.56	1.2	0.2249	0.2514	4.75	0.58
Ruoqiang	3.16	0.74	0.234177	8.87	31490	13343	6636	1722	8528	0.321	0.295	0.384	37244	9265	14662	0.765	0.7432	18.11	2.86	1	0.3452	0.3815	8.68	0.07
Qiemo	5.81	1.75	0.301205	8.14	36059	6206	1635	11530	15103	0.458	0.147	0.395	30033	15874	17880	0.9747	0.9367	23.05	9.05	3	0.4053	0.4297	7.22	0.18
Yanqi	12.47	7.25	0.581395	10.99	118579	9547	33570	6299	15976	0.317	0.415	0.268	38283	16822	12820	0.9143	0.8457	17.05	1.92	3.1	0.3094	0.3599	8.15	0.93
Hejing	17.94	9.01	0.50223	4.76	144014	7979	27133	5292	18003	0.429	0.258	0.313	43991	14641	10033	0.8862	0.9692	28.56	1.56	2	0.2122	0.2238	8.22	0.45
Hoxud	6.75	1.65	0.244444	5.96	66866	8821	8324	3062	10074	0.423	0.193	0.384	12309	15875	9602	0.8712	0.637	14.8	3.64	3.8	0.3133	0.349	7.42	0.91
Bohu	5.69	2.33	0.40949	5.91	50790	8926	7724	2533	9398	0.411	0.241	0.348	14177	4014	12418	0.748	0.8106	17.11	8.53	1.5	0.2188	0.2541	6.05	0.29
Aksu	56.87	56.87	1	6.89	438105	10325	61980	26414	35680	0.214	0.263	0.523	216398	160382	14648	1	1	14.79	5.61	10	0.3649	0.3842	8.05	4.13
Wensu	22.74	11.79	0.51847	9.69	121544	5500	11992	5410	22411	0.521	0.193	0.286	34134	14451	10579	0.9577	0.8085	21.89	5.58	1.6	0.3217	0.3567	5.95	1.04
Kuqa	41.41	29.41	0.710215	10.18	290135	6430	68700	29516	47951	0.233	0.375	0.392	93483	48700	12721	1	0.7879	17.91	3.21	7.1	0.3123	0.3524	11.46	1.98
Xayar	21.32	14.77	0.692777	16.27	115686	5504	6300	13270	29337	0.481	0.124	0.395	23451	27545	13491	0.984	0.8245	17.02	4.66	2.5	0.1695	0.2402	11.46	0.98
Xinhe	14.55	4.32	0.296907	12.27	67890	4708	2882	2272	14566	0.608	0.131	0.261	6305	18364	13339	0.9514	1	26.96	3.36	1.2	0.21	0.293	20.15	0.57
Baicheng	20.94	9.29	0.443649	7.99	110960	5299	30016	5752	24371	0.328	0.396	0.276	17735	26875	15893	0.9744	0.7179	13.76	8.33	3	0.3518	0.4008	11.9	0.92
Wushi	19.13	2.59	0.135389	14.54	56500	2986	3222	1318	15916	0.531	0.13	0.339	13950	7969	14124	0.8462	0.7692	17.77	2.21	0.8	0.3467	0.488	12.79	0.46
Awati	21.54	9.98	0.463324	8.12	131580	6055	8995	4014	20112	0.547	0.166	0.287	27937	20540	14405	0.9606	0.9395	19.68	4.93	3.5	0.2564	0.2874	8.9	0.76
Keping	4.29	0.97	0.226107	18.99	13153	3073	863	461	9052	0.358	0.148	0.494	3707	2923	15695	1	0.9174	22.94	2.84	0.9	0.3574	0.3662	14.78	0.23
Artux	21.13	21.13	1	4.82	71421	3336	5218	3105	24301	0.278	0.207	0.515	27491	24193	16759	0.9766	1	21.09	5.14	1	0.3881	0.2331	9	1.37
Akto	17.46	3.15	0.180412	9.99	38411	2261	1560	1337	17255	0.394	0.178	0.428	18550	6487	15491	0.776	0.7923	18.03	2.62	450	0.2048	0.281	5.46	0.77
Akqi	3.6	0.71	0.197222	7.97	13054	3538	192	547	8835	0.308	0.166	0.526	4894	3460	15739	0.8315	0.9101	17.98	3.14	44	0.2057	0.28	15.17	0.11
Wuqia	4.62	1.55	0.335498	8.29	18681	4115	2081	859	11422	0.24	0.247	0.513	7348	3780	14265	0.8587	0.8478	27.17	5.74	4	0.2325	0.2465	11.96	0.56
Kashkar	35.45	35.45	1	9.47	241015	6799	46708	16650	32095	0.057	0.293	0.65	176628	123416	13137	0.9893	0.6197	10.1	3.9	18.3	0.2776	0.317	5.89	2.25
Shufu	37.03	2.76	0.0745342	8.71	91068	2547	3246	2575	22690	0.585	0.131	0.284	26397	3823	14081	0.9312	0.5507	17.61	5.07	0.4	0.0203	0.025	1.85	0.75
Shule	30.28	8.38	0.27675	6.37	75272	2578	5500	2959	19421	0.553	0.107	0.34	9710	15865	13806	0.9607	0.6404	10.79	1.39	1.8	0.2224	0.2892	5.21	0.87
Yingisar	23.3	2.49	0.106867	12.25	60498	2612	2238	1395	15864	0.594	0.14	0.266	13058	8946	15102	0.7733	0.4969	7.45	2.43	0.2	0.0841	0.0939	7.6	0.64
Zepu	17.27	5.04	0.291836	7.96	73008	4086	6460	8306	19353	0.393	0.183	0.424	23385	11219	13405	1	0.4893	14.04	4.44	1	0.3403	0.4478	9.93	0.83
Shache	66.67	26.92	0.40378	9.06	144222	2164	8204	6442	39837	0.586	0.098	0.316	40383	27393	14593	0.9866	0.6839	15.67	3.72	10	0.2428	0.3152	6.53	1.83
Yecheng	38.25	9.98	0.260915	13.1	93300	2439	2996	4540	25558	0.645	0.076	0.279	31388	21614	13138	0.9333	0.4933	7.39	1.83	2.1	0.0411	0.0959	5.2	0.23
Makit	21.77	2.87	0.131833	5.73	61700	3387	1712	2970	17587	0.653	0.101	0.246	50372	13137	12710	0.8571	0.7347	8.78	2.98	3.3	0.1216	0.1686	4.9	0.78
Yopurga	14.13	3.59	0.254069	9.23	43778	3099	1739	1317	14309	0.457	0.142	0.401	18379	7734	13900	0.9653	0.7921	9.65	2.03	0.6	0.0615	0.0615	3.37	0.75
Jiashi	33.8	3.84	0.113609	10.97	99582	3076	1000	2188	20617	0.617	0.073	0.31	22548	8773	14513	1	0.9878	15.44	2.46	3.5	0.0759	0.2157	9.72	0.72
Bachu	40.21	10.39	0.258393	21.33	118603	4282	4071	3495	23114	0.51	0.145	0.345	60243	20489	12879	1	0.7317	13.41	2.51	1.8	0.2511	0.2614	4.15	0.78
Tashkorgan	3.39	1	0.294985	11	17185	5069	172	536	10531	0.181	0.471	0.348	10030	3071	19618	0.8434	0.6747	31.81	1.01	1	0.0236	0.2189	9.77	0.56
Hotan	19.25	19.25	1	10.68	74042	4095	10186	6539	20337	0.113	0.366	0.521	53141	72185	15228	0.956	0.8242	16.46	2.37	4.4	0.1473	0.2208	12.88	2.97
Moyu	43.61	5.11	0.117175	11.66	83873	2024	1224	2591	31012	0.557	0.127	0.316	53969	11608	14556	0.5531	0.5022	19.85	1.37	2	0.1688	0.3091	2	0.5
Pishan	22.51	4.55	0.202132	14.28	44823	1982	2161	1657	17991	0.521	0.137	0.342	17256	5225	12102	0.7565	0.6522	5.39	1.7	3	0.1045	0.1545	5	0.12
Lop	24.33	5	0.205508	6.67	58046	2385	4456	1907	22078	0.464	0.17	0.366	14525	9220	15695	0.8511	0.5574	19.45	2.4	4.5	0.248	0.2628	9.79	0.36
Qira	13.71	2.36	0.172137	11.42	33932	2475	445	1222	14951	0.449	0.114	0.437	19285	6974	15284	0.4829	0.6966	6.71	2.71	5	0.2262	0.25	10.68	0.39
Yutian	22.49	5.98	0.265896	10.44	53954	2399	576	1440	18551	0.573	0.089	0.338	6925	7265	15617	0.8174	0.1913	7.22	4.12	3.1	0.1167	0.2448	5.39	0.92
Minfeng	3.48	1.01	0.29023	9.65	15488	4451	1800	1491	9469	0.455	0.249	0.296	2762	2172	16365	0.8861	0.8861	19.62	1.74	0.8	0.0783	0.0968	1.38	0.89

## Sheet: Standardization
index	The total population	Urban population	Proportion of urban population	Natural population growth	GDP	Per capita GDP	Total value of industrial products	Local financial income	Expenditure of local finance	The share of primary industry in GDP	The share of secondary industry in GDP	The share of tertiary industry in GDP	Fixed asset value of the whole society	Retail volume of social commodities	Average employee’s money wage	Water penetration rate	Gas penetration rate	Road area per capita	Drainage pipe density	Domestic garbage removal volume	Green area rate of built-up area	Coverage rate of afforestation in development area	Per capita public green areas	Public facilities
Shihezi	0.962526	1	1	0.01	0.250795	0.349596	0.397041	0.652131	1	0.0637584	0.509461	0.648536	0.2487	0.511815	0.441958	1	0.849917	0.453444	0.840594	0.0151178	0.76675	0.810799	0.324829	0.73399
Changji	0.569832	0.607738	1	0.253403	0.303796	0.307701	0.199738	0.561687	0.578212	0.244966	0.576419	0.32636	0.136423	0.83968	0.772203	1	1	0.0779712	0.452475	0.0340151	0.59375	0.584449	0.167198	0.96798
Fukang	0.199811	0.238125	1	0.198429	0.164671	0.463804	0.166342	0.4233	0.320479	0.130872	0.841339	0.0878661	0.0500505	0.150277	0.262762	0.744759	0.640578	0.144587	0.344554	0.0108937	0.778	0.771274	0.444191	0.160099
Hutubi	0.276492	0.2581	0.812262	0.228796	0.149416	0.292707	0.0463332	0.181686	0.17851	0.654362	0.254731	0.278243	0.0765831	0.153532	0.105769	0.985828	0.90139	0.445117	0.465347	0.00622499	0.63275	0.546004	0.189977	0.23399
Manas	0.216816	0.147373	0.562807	0.293194	0.24022	0.387201	0.106283	0.222981	0.224578	0.578859	0.388646	0.179916	0.0660314	0.151828	0.366259	1	0.925848	0.580621	0.526733	0.00711427	0.46575	0.436717	0.357631	0.110837
Qitai	0.31066	0.182605	0.501036	0.187435	0.0819702	0.150498	0.0172772	0.0798086	0.260184	0.763423	0.147016	0.297071	0.0266732	0.159102	0.283654	0.94287	0.708505	0.257002	1	0.00622499	0.58125	0.601296	0.30615	0.487685
Jimsar	0.160605	0.0937402	0.458923	0.336126	0.0503297	0.16989	0.0146501	0.132353	0.165673	0.687919	0.234352	0.26569	0.0154832	0.070492	0.416434	0.826395	0.535742	0.263437	0.426733	0.00622499	0.70425	0.710799	0.53713	0.278325
Mori	0.0872304	0.0498584	0.401358	0.25288	0.0247577	0.138481	0.00406181	0.0166694	0.132139	0.708054	0.180495	0.317992	0.0116772	0.0410987	0.500262	0.897992	0.636131	0.135882	0.408911	0.00622499	0.37725	0.382505	0.459226	0.283251
Yining	0.627775	0.665618	1	0.629843	0.154712	0.123139	0.057599	0.459482	0.790256	0.0687919	0.462882	0.709205	0.0674533	0.484478	0.475787	1	1	0.295231	0.541584	0.0342374	0.785	0.735421	0.355809	0.652709
Kuitun	0.421194	0.459264	1	0.0806283	0.101792	0.313306	0.0758378	0.386996	0.338194	0.0100671	0.62591	0.548117	0.0710969	0.224777	0.537587	1	1	0.0601817	0.578218	0.0175634	0.88925	0.876674	0.300683	0.633005
Yining	0.521335	0.0676313	0.0687184	0.889529	0.0896574	0.0721508	0.0413957	0.0910578	0.475867	0.565436	0.417758	0.154812	0.024159	0.130689	0.01	1	0.666481	0.108251	0.270297	0.00755892	0.7045	0.714039	0.206834	0.0862069
Qapqal	0.21414	0.0386914	0.123837	0.412042	0.0342442	0.0633264	0.00779152	0.0448335	0.252982	0.692953	0.224163	0.274059	0.0266827	0.0166265	0.103497	0.86581	0.444136	0.644209	0.226733	0.00289017	0.1175	0.484449	0.310706	0.184729
Huocheng	0.524012	0.262504	0.435416	0.464398	0.094768	0.0781321	0.0329155	0.0816289	0.304811	0.661074	0.262009	0.259414	0.0386335	0.158041	0.0657343	0.882492	0.271929	0.0893263	0.263366	0.00755892	0.569	0.595248	0.21139	0.0788177
Gongliu	0.205637	0.0330293	0.106658	0.55288	0.0348378	0.0685031	0.00934778	0.0507036	0.213358	0.578859	0.385735	0.1841	0.0574307	0.0502618	0.315822	0.59935	0.01	0.387585	0.261386	0.0042241	1	0.92527	0.407745	0.0935961
Xinyuan	0.418832	0.243473	0.507296	0.441361	0.116954	0.140815	0.0645424	0.12182	0.416001	0.447987	0.411936	0.309623	0.0212933	0.195336	0.280769	1	0.145525	0.118849	0.388119	0.0128946	0.74075	0.716631	0.249658	0.342365
Zhaosu	0.200441	0.0279962	0.0887857	0.612565	0.0397504	0.0859641	0.0105546	0.0337479	0.15003	0.721477	0.179039	0.303347	0.0218898	0.0459976	0.184266	0.736345	0.544414	0.701741	0.161386	0.00578035	0.28775	0.429374	0.0605923	0.105911
Takis	0.197292	0.0445109	0.163255	0.481152	0.0247334	0.0422981	0.00591032	0.0245439	0.182958	0.689597	0.179039	0.343096	0.0120828	0.0794993	0.345455	0.783141	0.547749	0.227858	0.29703	0.00822588	0.71575	0.707991	0.308884	0.125616
Nilka	0.196977	0.0375904	0.133226	0.581675	0.0311882	0.0613685	0.00516948	0.0469606	0.189503	0.516779	0.349345	0.313808	0.059185	0.0621157	0.284353	0.01	0.246915	0.26003	0.290099	0.00600267	0.3375	0.324622	0.275171	0.37931
Tacheng	0.201386	0.239698	1	0.205759	0.0883758	0.227691	0.0160848	0.139368	0.261397	0.323826	0.202329	0.76569	0.0446583	0.142394	0.40236	0.573074	0.678488	0.232778	0.348515	0.0151178	0.82175	0.75594	0.599089	0.426108
Usu	0.281373	0.319597	1	0.424607	0.188908	0.2304	0.0489798	0.209543	0.397251	0.634228	0.28821	0.25523	0.088665	0.132311	0.15708	0.965161	0.973763	0.422786	0.01	0.0217875	0.6295	0.631965	0.28656	0.310345
Emin	0.267045	0.0750236	0.213764	0.310471	0.0924076	0.178339	0.0239529	0.0925509	0.262989	0.511745	0.219796	0.506276	0.0262733	0.09692	0.0561189	0.0708592	0.621901	0.190008	0.0683168	0.0106714	0.1135	0.283153	0.136219	0.305419
Shawan	0.269879	0.262189	0.844573	0.338743	0.26527	0.252877	0.0932193	0.198908	0.380926	0.575503	0.323144	0.278243	0.0714987	0.130084	0.230857	0.96398	0.577877	0.113929	0.10099	0.0095598	0.79875	0.722246	0.298405	0.399015
Toli	0.0905369	0.0514313	0.402127	0.24555	0.0237443	0.427138	0.0112024	0.0334615	0.148009	0.285235	0.442504	0.468619	0.0183175	0.0326481	0.512587	0.875406	0.752974	0.281983	0.156436	0.00689195	0.212	0.323758	0.500228	0.044335
Yuming	0.0343253	0.00896508	0.178468	0.289005	0.013586	0.133734	0.00288465	0.0182034	0.0653492	0.684564	0.122271	0.430962	0.00281055	0.0152905	0.16722	0.802332	0.588549	0.839137	0.419802	0.0084482	0.84325	0.747516	0.348519	0.00985222
Hoboksar	0.0288144	0.025637	0.426168	0.132984	0.0271634	0.218867	0.0151651	0.335801	0.429395	0.419463	0.43377	0.313808	0.0132369	0.0190277	0.174301	0.817095	0.478599	0.566238	0.0950495	0.0213428	0.6845	0.661987	0.451025	0.0418719
Altay	0.306566	0.344763	1	0.249738	0.0824225	0.182684	0.0184718	0.0851059	0.409254	0.322148	0.187773	0.788703	0.0817739	0.199752	0.359965	0.905078	0.928516	0.130583	0.629703	0.0193419	0.79725	0.721382	0.594533	0.389163
Burqin	0.0540072	0.0179302	0.2228	0.509424	0.0279133	0.210981	0.00762087	0.0447926	0.0923886	0.385906	0.438137	0.349372	0.0384739	0.114961	0.298252	0.895187	0.665926	0.594247	0.392079	0.0053357	0.7625	0.7527	0.311617	0.0566502
Fuyun	0.0853409	0.0325574	0.269567	0.586387	0.0594229	0.332216	0.0369844	0.0913646	0.214268	0.332215	0.633188	0.135983	0.0216125	0.0377585	0.268794	0.872011	0.790106	0.543149	0.527723	0.0135616	0.75225	0.707127	0.448747	0.152709
Fuhai	0.0629822	0.0261088	0.277127	0.491623	0.0460981	0.294424	0.00753913	0.0782337	0.124558	0.541946	0.336245	0.301255	0.0170808	0.0384377	0.234878	0.789046	0.841134	0.37888	0.171287	0.00377946	0.304	0.618575	0.273804	0.26601
Habahe	0.0757361	0.0182447	0.172989	0.330366	0.0223532	0.133546	0.0067472	0.0357932	0.13037	0.610738	0.321689	0.236402	0.0282661	0.0383598	0.411713	0.960585	0.554086	0.437547	0.181188	0.00400178	0.83325	0.747948	0.342141	0.0295567
Qinghe	0.0387341	0.0119534	0.202095	0.643979	0.0128702	0.121744	0.00188427	0.00511331	0.0529162	0.60906	0.177584	0.445607	0.0121683	0.0194657	0.428059	0.326838	0.599778	0.549962	0.416832	0.00222321	0.4055	0.485961	0.432802	0.135468
Jeminay	0.00944733	0.00849324	0.278684	0.512565	0.00464218	0.109701	0.00162779	0.00509286	0.0327252	0.503356	0.270742	0.443515	0.00933686	0.00171461	0.234266	0.929731	0.463035	0.743376	0.29703	0.00689195	0.57475	0.532397	0.280638	0.0394089
Bole	0.336955	0.375118	1	0.395288	0.12639	0.201379	0.0261407	0.186697	0.360861	0.505034	0.232897	0.495816	0.0724504	0.24736	0.449301	0.987452	0.888938	0.21461	0.412871	0.0380169	0.7835	0.721814	0.575399	0.524631
Jinghe	0.15966	0.0602391	0.288308	0.465969	0.0509679	0.209264	0.00508978	0.0836129	0.241029	0.718121	0.0786026	0.451883	0.0115699	0.0388422	0.178322	0.779894	0.619678	0.272521	0.181188	0.00377946	0.357	0.405832	0.469248	0.0665025
Wenquan	0.0658164	0.0265807	0.272772	0.238743	0.0185392	0.126197	0.00356315	0.0169966	0.0849085	0.739933	0.122271	0.361925	0.00784942	0.0179774	0.034965	1	0.802335	0.40159	0.0881188	0.00244553	0.35375	0.3527	1	0.0837438
Korla	0.615179	0.653036	1	0.291623	1	1	1	1	0.945694	0.0184564	1	0.01	1	1	0.635839	1	1	0.580621	0.449505	0.0591374	0.737	0.718359	0.257859	0.633005
Luntai	0.102818	0.0569361	0.402304	0.414136	0.0528095	0.232733	0.0399897	0.330688	0.276761	0.520134	0.52984	0.0502092	0.0228235	0.0897981	0.593969	1	1	0.79296	0.554455	0.00644731	0.693	0.721382	0.306606	0.118227
Yuli	0.125177	0.0207612	0.116897	0.366492	0.0656415	0.254486	0.0111074	0.094044	0.129688	0.85906	0.133916	0.196653	0.0259019	0.0508297	0.411364	1	1	0.404618	0.335644	0.00222321	0.5115	0.488985	0.153531	0.125616
Ruoqiang	0.01	0.000471846	0.1725	0.347644	0.0106766	0.304723	0.00660517	0.0257915	0.01	0.442953	0.323144	0.443515	0.0327521	0.0263241	0.566783	0.653085	0.714508	0.481453	0.266337	0.00177857	0.81225	0.769978	0.332574	0.01
Qiemo	0.0417257	0.0163573	0.244926	0.309424	0.0133225	0.113296	0.00149495	0.226397	0.166153	0.672819	0.107715	0.466527	0.0259029	0.0508519	0.848077	0.962651	0.929628	0.668433	0.879208	0.00622499	0.9625	0.874082	0.266059	0.0270936
Yanqi	0.146591	0.102863	0.547682	0.458639	0.0611111	0.202907	0.0341274	0.119406	0.188214	0.436242	0.497817	0.200837	0.033739	0.0543702	0.405769	0.873487	0.82846	0.441332	0.173267	0.00644731	0.72275	0.723326	0.308428	0.211823
Hejing	0.232719	0.130544	0.462141	0.132461	0.0758408	0.160851	0.0275498	0.0988096	0.239437	0.624161	0.269287	0.294979	0.0391607	0.0462759	0.16215	0.832005	0.965759	0.876987	0.137624	0.00400178	0.47975	0.429374	0.311617	0.0935961
Hoxud	0.0565265	0.0147845	0.183594	0.195288	0.0311633	0.183435	0.00833003	0.0531989	0.039068	0.614094	0.174672	0.443515	0.00906805	0.0508556	0.124476	0.809861	0.596442	0.35617	0.343564	0.00800356	0.7325	0.699784	0.275171	0.206897
Bohu	0.0398362	0.0254797	0.361933	0.19267	0.0218535	0.186251	0.00771693	0.0423791	0.0219852	0.59396	0.244541	0.368201	0.0108423	0.00683617	0.370629	0.627989	0.789439	0.443603	0.827723	0.00289017	0.49625	0.494816	0.212756	0.0541872
Aksu	0.845694	0.883297	1	0.243979	0.246153	0.223775	0.0631578	0.530823	0.686142	0.263423	0.276565	0.73431	0.202918	0.587161	0.565559	1	1	0.355791	0.538614	0.0217875	0.8615	0.77581	0.303872	1
Wensu	0.308298	0.174269	0.479689	0.390576	0.0628281	0.0943594	0.0120781	0.101223	0.350829	0.778523	0.174672	0.238494	0.0297982	0.0455708	0.209878	0.937555	0.787104	0.624527	0.535644	0.00311249	0.7535	0.716415	0.2082	0.238916
Kuqa	0.602267	0.4514	0.686877	0.41623	0.160462	0.119304	0.0700246	0.594269	0.996235	0.295302	0.439592	0.460251	0.0861698	0.172678	0.397115	1	0.764202	0.473883	0.30099	0.0153402	0.73	0.707127	0.459226	0.470443
Xayar	0.285939	0.221139	0.668034	0.735079	0.0594357	0.0944666	0.00626183	0.261986	0.525852	0.711409	0.0742358	0.466527	0.0196511	0.0941662	0.464423	0.97638	0.804892	0.440197	0.444554	0.00511338	0.373	0.464795	0.459226	0.224138
Xinhe	0.179342	0.0567789	0.240282	0.525654	0.0317563	0.0731164	0.00276918	0.0370408	0.152583	0.924497	0.084425	0.186192	0.00336526	0.060093	0.451136	0.928255	1	0.816427	0.315842	0.00222321	0.47425	0.578834	0.855125	0.123153
Baicheng	0.279956	0.134948	0.398842	0.301571	0.0566988	0.0889682	0.0304958	0.108218	0.400359	0.454698	0.47016	0.217573	0.0142218	0.0916797	0.674388	0.962208	0.686381	0.316805	0.807921	0.00622499	0.82875	0.811663	0.479271	0.20936
Wushi	0.251456	0.029569	0.0657564	0.644503	0.0251602	0.0269292	0.00311661	0.0175284	0.186698	0.795302	0.0829694	0.349372	0.0106267	0.0215143	0.519755	0.772955	0.743413	0.468584	0.20198	0.00133393	0.816	1	0.519818	0.0960591
Awati	0.289403	0.145801	0.420102	0.308377	0.0686401	0.109246	0.00901568	0.0726704	0.292732	0.822148	0.135371	0.240586	0.023912	0.0681687	0.544318	0.941836	0.93274	0.540878	0.471287	0.00733659	0.59025	0.566739	0.342597	0.169951
Keping	0.0177925	0.00408934	0.16378	0.877487	5.73323e-05	0.0292627	0.000706091	0.01	0.0132417	0.505034	0.10917	0.67364	0.000897592	0.00278717	0.65708	1	0.908171	0.664269	0.264356	0.00155625	0.84275	0.736933	0.610478	0.0394089
Artux	0.282948	0.32117	1	0.135602	0.0338012	0.0363168	0.0051562	0.0540784	0.39859	0.370805	0.195051	0.717573	0.0234884	0.081726	0.750087	0.965456	1	0.594247	0.492079	0.00177857	0.9195	0.44946	0.347153	0.320197
Akto	0.225161	0.0383768	0.114405	0.406283	0.0146846	0.0074833	0.00141831	0.017917	0.220535	0.565436	0.152838	0.535565	0.014996	0.0160142	0.639248	0.669324	0.769094	0.478425	0.242574	1	0.46125	0.552916	0.185877	0.172414
Akqi	0.00692804	0.01	0.132569	0.300524	0.01	0.0417348	2.04368e-05	0.00175898	0.00775801	0.421141	0.135371	0.740586	0.00202504	0.00478013	0.660927	0.751255	0.900056	0.476533	0.294059	0.0973766	0.4635	0.550756	0.628246	0.00985222
Wuqia	0.0229885	0.0132117	0.281981	0.317277	0.00325868	0.0572111	0.00195069	0.00814039	0.0731325	0.307047	0.253275	0.713389	0.00435593	0.00596773	0.53208	0.791408	0.830795	0.824375	0.551485	0.0084482	0.5305	0.478402	0.482005	0.12069
Kashkar	0.508424	0.546398	1	0.379058	0.132016	0.129201	0.0475523	0.331118	0.595547	0.01	0.320233	1	0.165144	0.44997	0.433479	0.984204	0.57721	0.178274	0.369307	0.0402401	0.64325	0.63067	0.205467	0.536946
Shufu	0.533302	0.0322428	0.01	0.339267	0.045179	0.0151544	0.00314113	0.0432382	0.357879	0.885906	0.084425	0.23431	0.0224493	0.00612732	0.515997	0.898435	0.5005	0.462528	0.485149	0.000444642	0.01	0.01	0.0214123	0.167488
Shule	0.427019	0.120635	0.218502	0.216754	0.0360314	0.0159858	0.00544436	0.0510922	0.27527	0.832215	0.0494905	0.351464	0.00659944	0.0508185	0.491958	0.941984	0.600222	0.204391	0.120792	0.00355714	0.50525	0.570626	0.174487	0.197044
Yingisar	0.317115	0.0279962	0.0349368	0.524607	0.0274755	0.0168978	0.00211112	0.0191033	0.185384	0.901007	0.0975255	0.196653	0.00977948	0.0251402	0.605245	0.665338	0.440689	0.0779712	0.223762	0.01	0.1595	0.148812	0.283371	0.140394
Zepu	0.22217	0.0681032	0.234802	0.3	0.0347202	0.0564332	0.00642532	0.160456	0.273552	0.563758	0.160116	0.527197	0.0195884	0.0335759	0.456906	1	0.43224	0.327403	0.422772	0.00177857	0.8	0.913175	0.389522	0.187192
Shache	1	0.412237	0.355762	0.357592	0.0759613	0.00488158	0.00820741	0.122331	0.791191	0.887584	0.0363901	0.301255	0.0357337	0.0936021	0.560752	0.980218	0.648583	0.389099	0.351485	0.0217875	0.55625	0.626782	0.234624	0.433498
Yecheng	0.552511	0.145801	0.201391	0.56911	0.0464716	0.0122576	0.00288567	0.0834288	0.430355	0.986577	0.00436681	0.223849	0.0271899	0.0721547	0.433566	0.901535	0.436687	0.0757002	0.164356	0.0042241	0.052	0.153132	0.174032	0.0394089
Makit	0.293025	0.0339729	0.0619133	0.183246	0.0281716	0.0376847	0.00157363	0.0513172	0.228924	1	0.0407569	0.154812	0.0452215	0.0406942	0.396154	0.789046	0.705058	0.128312	0.278218	0.00689195	0.25325	0.310151	0.160364	0.174877
Yopurga	0.172729	0.0452973	0.193994	0.366492	0.0177927	0.02996	0.00160122	0.017508	0.146088	0.671141	0.100437	0.479079	0.0148335	0.0206421	0.500175	0.948775	0.768872	0.161241	0.184158	0.000889284	0.103	0.0788337	0.0906606	0.167488
Jiashi	0.482444	0.0492293	0.0422223	0.457592	0.0501096	0.0293431	0.000846082	0.0353228	0.305494	0.939597	0.01	0.288703	0.0187934	0.0244981	0.553759	1	0.986437	0.380394	0.226733	0.00733659	0.139	0.411879	0.379954	0.160099
Bachu	0.583373	0.152249	0.198667	1	0.061125	0.0616903	0.00398415	0.0620551	0.368594	0.760067	0.104803	0.361925	0.0545973	0.0679795	0.410927	1	0.701723	0.303558	0.231683	0.00355714	0.577	0.510583	0.126196	0.174877
Tashkorgan	0.00362148	0.00456118	0.238206	0.459162	0.00239232	0.0827991	0.01	0.00153399	0.0506166	0.208054	0.57933	0.368201	0.00690338	0.00333644	1	0.768822	0.638355	1	0.0831683	0.00177857	0.00825	0.41879	0.382232	0.12069
Hotan	0.253346	0.291601	1	0.442408	0.035319	0.0566746	0.0102327	0.124315	0.298418	0.0939597	0.426492	0.730126	0.0478516	0.259838	0.616259	0.935046	0.804558	0.419001	0.217822	0.00933748	0.3175	0.422894	0.523918	0.714286
Moyu	0.636908	0.0692042	0.046075	0.493717	0.0410123	0.00112652	0.00107497	0.0435654	0.56818	0.838926	0.0786026	0.301255	0.0486381	0.0350196	0.557517	0.340272	0.446581	0.547313	0.118812	0.00400178	0.37125	0.613607	0.028246	0.105911
Pishan	0.304676	0.0603964	0.137875	0.63089	0.0183979	0.01	0.00203244	0.0244621	0.239134	0.778523	0.0931587	0.355649	0.0137669	0.0113305	0.343007	0.640537	0.613341	0.01	0.151485	0.00622499	0.2105	0.279698	0.16492	0.0123153
Lop	0.333333	0.067474	0.141522	0.232461	0.0260555	0.0108092	0.00437756	0.0295754	0.342414	0.682886	0.141194	0.405858	0.0111729	0.0261571	0.65708	0.780189	0.507949	0.532173	0.220792	0.0095598	0.56925	0.513607	0.383144	0.0714286
Qira	0.166116	0.0259516	0.105464	0.481152	0.0120908	0.0132232	0.000278962	0.0155649	0.162312	0.657718	0.0596798	0.554393	0.0156941	0.0178216	0.621154	0.23664	0.662702	0.0499621	0.251485	0.0106714	0.51475	0.485961	0.42369	0.0788177
Yutian	0.304362	0.0828877	0.206773	0.429843	0.0236858	0.0111847	0.000412823	0.0200237	0.253285	0.865772	0.0232897	0.34728	0.00395415	0.0189015	0.650262	0.73044	0.100945	0.0692657	0.391089	0.00644731	0.241	0.47473	0.182688	0.20936
Minfeng	0.00503858	0.00471846	0.233067	0.388482	0.00140956	0.0662232	0.00166355	0.0210668	0.0237794	0.667785	0.256186	0.259414	0.01	0.01	0.715647	0.831857	0.873374	0.538607	0.155446	0.00133393	0.145	0.155076	0.01	0.20197
