# Supplementary material for: Study of coordinated development of county urbanization in arid areas of China: The case of Xinjiang
Source: PLoS One. 2022 Oct 14;17(10):e0276235. doi: 10.1371/journal.pone.0276235 (PMC9565395; doi:10.1371/journal.pone.0276235)
Supplement: S1 Data — (ZIP) [file pone.0276235.s001.zip › data/2006.xlsx]

## Sheet: Basic_data
	Population development level				Economic development level								Social development level							Living environment construction level
index	The total population	Urban population	Proportion of urban population	Natural population growth	GDP	Per capita GDP	Total value of industrial products	Local financial income	Expenditure of local finance	The share of primary industry in GDP	The share of secondary industry in GDP	The share of tertiary industry in GDP	Fixed asset value of the whole society	Retail volume of social commodities	Average employee’s money wage	Water penetration rate	Gas penetration rate	Road area per capita	Drainage pipe density	Domestic garbage removal volume	Green area rate of built-up area	Coverage rate of afforestation in development area	Per capita public green areas	Public facilities
Shihezi	64.24	64.24	1	-0.53	618382	20395	600042	53947	68537	0.086	0.458	0.456	327803	12189	143123	1	0.8983	20.75	1.53	13.6	0.353	0.3979	10.35	2.94
Changji	41.12	41.12	1	6.37	891950	21237	236377	35164	48834	0.169	0.378	0.453	282900	246054	21863	1	1	11.77	4.31	16	0.351	0.3852	8.23	6.82
Fukang	16.28	14.43	0.886364	4.24	401566	25256	246595	29147	30507	0.136	0.686	0.178	110491	74100	15603	0.9852	0.6404	19.46	1.9	3.7	0.2083	0.2846	7.39	0.72
Hutubi	21.22	20.54	0.967955	6.27	371227	17339	63767	11441	23567	0.457	0.292	0.251	90727	66841	14128	0.9207	0.324	3.67	3.67	2.2	0.301	0.3598	11.19	0.3
Manas	17.04	13.55	0.795188	5.83	496560	18938	130279	15289	24847	0.491	0.316	0.193	125191	69408	15843	1	0.2578	8.58	8.58	3	0.3022	0.3574	8	0.54
Qitai	23	15.95	0.693478	5.95	220889	10796	22683	4911	32394	0.501	0.173	0.326	58050	62502	16268	0.7354	0.1266	1.94	1.94	2	0.2579	0.3	5.97	2.05
Jimsar	13.42	7.98	0.594635	5.56	130917	10390	16246	13615	29731	0.477	0.193	0.33	37777	30150	16671	0.5429	0.18	2.08	2.08	3.6	0.1347	0.1447	9.43	1.2
Mori	8.67	3.85	0.44406	6.18	67304	8856	3600	1794	21058	0.502	0.121	0.377	13819	21585	18019	0.9686	0.1466	1.36	1.36	3.8	0.2306	0.1951	2.62	1.22
Yining	43.36	43.36	1	1.85	479491	11069	88860	31470	55993	0.071	0.277	0.652	191024	175317	16249	1	0.831	13.38	6.42	24	0.374	0.4217	6.28	14.95
Kuitun	30.55	30.55	1	8.76	340877	23705	139631	27446	41282	0.048	0.498	0.454	82503	74190	16252	1	0.9058	15.72	6.51	7.1	0.3412	0.3717	8.08	2.74
Yining	37.62	7.56	0.200957	13.02	220338	5891	74634	7723	48151	0.355	0.386	0.259	65822	45875	10741	0.9	0.73	21.5	1.62	3.6	0.3246	0.3811	6	0.06
Qapqal	17.77	5.76	0.324142	9.67	95891	5467	11810	3837	30160	0.482	0.202	0.316	57715	8266	12444	1	0.4833	21.25	0.68	1.9	0.0683	0.25	5	0.82
Huocheng	37.47	18.39	0.490793	14.02	238554	6423	43798	5988	34346	0.413	0.223	0.364	81387	55333	10988	0.9287	0.3234	6.63	0.46	3.6	0.2503	0.3018	4.98	0.39
Gongliu	17.15	3.69	0.21516	15.71	91219	5367	17377	4018	26251	0.401	0.294	0.305	33297	20984	14364	0.7556	0.1733	0.44	0.72	2.5	0.0456	0.36	9.11	0.475
Xinyuan	30.58	16.73	0.54709	11.95	270120	8868	86409	10543	33487	0.31	0.393	0.297	57100	69923	13772	1	0.2507	9.58	0.88	8	0.3168	0.3568	12.11	1.46
Zhaosu	16.48	2.57	0.155947	11.03	99312	6080	9524	2869	27253	0.476	0.145	0.379	36564	18863	12695	1	0.3653	35.62	0.98	1.4	0.1314	0.3036	7.76	0.8
Takis	15.5	3.47	0.223871	18.25	65826	4302	6156	2139	26276	0.444	0.142	0.414	28537	29037	15387	0.9942	0.4402	11.53	0.81	5	0.4948	0.5383	14.41	0.58
Nilka	16.63	3.22	0.193626	14.35	95598	5801	26455	5865	28844	0.309	0.432	0.259	65129	24166	15218	0.3416	0.1863	153	1.1	0.9	0.1923	0.2173	6.21	0.93
Tacheng	16.09	16.09	1	5.81	226246	14140	25832	7634	27619	0.255	0.211	0.534	66371	52944	15770	0.9724	0.7172	13.79	3.04	6.2	0.3551	0.3768	16.69	5.3
Usu	21.15	21.15	1	7.65	441908	13715	85423	13583	32836	0.43	0.307	0.263	133561	50693	11690	0.9583	0.2625	21.11	3.95	7.3	0.276	0.3133	7.22	1.35
Emin	20.47	9.24	0.451392	7.05	216911	10597	28067	5408	28540	0.388	0.216	0.396	67227	44388	9987	0.4261	0.6642	10.78	0.89	5.2	0.0679	0.1579	4.24	1.31
Shawan	20.46	17.54	0.857283	7.1	622928	15186	120436	13529	32922	0.444	0.263	0.293	112406	54296	12487	0.9826	0.6786	10.64	3.48	6	0.3409	0.3622	7.93	1.95
Toli	9.14	4.27	0.467177	14.26	85731	9370	25473	3252	21731	0.175	0.515	0.31	36183	7857	17728	0.9205	0.795	12.97	1.63	2.2	0.127	0.1912	11.72	0.8
Yuming	5.45	1.9	0.348624	7.5	45705	8386	4440	1212	16320	0.464	0.196	0.34	11532	9286	13369	0.9231	0.6538	26.92	2.24	4	0.3789	0.4053	10	0.46
Hoboksar	5.13	2.39	0.465887	7.71	92234	15120	21854	54966	61622	0.283	0.385	0.332	51636	13858	13332	0.9292	0.8407	24.78	2	10	0.127	0.3584	39.82	0.54
Altay	22.87	22.87	1	7.15	203548	11480	24974	6404	34983	0.225	0.191	0.584	51709	63173	15506	0.9329	0.5773	9.04	4.35	8.6	0.3211	0.338	20.12	1.71
Burqin	6.77	1.87	0.276219	9.75	70505	11086	7219	3342	18777	0.269	0.274	0.457	59790	49057	13496	0.9198	0.7337	20.86	3.66	2.8	0.3649	0.4165	10.16	0.54
Fuyun	8.96	3.13	0.34933	11.47	154460	18929	74211	9887	26782	0.228	0.565	0.207	28487	25017	13786	0.8663	0.802	20.3	2.86	3	0.364	0.386	11.88	0.61
Fuhai	7.2	2.56	0.355556	9.39	107228	14750	10931	4446	19785	0.417	0.299	0.284	40356	20587	12968	0.8598	0.8659	15.85	1.67	3	0.2627	0.3157	14.02	0.48
Habahe	8.18	1.87	0.228606	11.53	202148	26529	142984	8720	24982	0.132	0.754	0.114	26020	17600	16329	0.9734	0.7085	17.02	1.85	1.1	0.3615	0.3897	5.85	0.63
Qinghe	5.92	1.69	0.285473	12.44	43220	7787	3386	1167	18093	0.362	0.194	0.444	16192	11153	16719	0.6231	0.6492	20	2.33	1.2	0.2575	0.2725	7.69	0.62
Jeminay	3.88	1.28	0.329897	9.39	25515	7228	1766	1142	14315	0.369	0.238	0.393	120663	4722	13162	0.8966	0.4144	28.74	3.39	1.2	0.3195	0.3195	20.11	0.23
Bole	25.43	25.43	1	9.27	445552	17632	38036	11193	29917	0.239	0.146	0.615	37603	75995	14885	0.9958	0.9445	11.94	2.22	8.2	0.3114	0.3679	13.82	2.2
Jinghe	13.68	7.37	0.538743	10.65	129799	9586	7700	5332	25263	0.437	0.107	0.456	16848	22022	11643	0.9181	0.68	15.52	2.27	2	0.95	0.3622	13.36	0.34
Wenquan	7.34	4.4	0.599455	7.44	56048	7667	2457	1221	16902	0.484	0.132	0.384	1404335	12512	10121	1	0.8333	17.78	0.82	1.16	0.1943	0.2486	23.33	0.41
Korla	44.74	44.74	1	6.07	3152175	66678	2307173	67592	73430	0.05	0.822	0.128	83471	225779	18714	1	1	26.66	2.2	27.5	0.3119	0.3991	8.82	3.79
Luntai	10.21	6	0.587659	17.14	175723	17211	79014	34798	40576	0.261	0.489	0.25	55892	16085	18048	1	0.9964	31.27	2.27	3.2	0.306	0.3262	8.73	0.6
Yuli	11.2	6.88	0.614286	6.21	179277	15336	19056	6901	22716	0.635	0.169	0.196	68072	7584	16304	1	0.9964	37.4	1.67	1.55	0.3452	0.3552	8.13	0.5
Ruoqiang	3.15	1.74	0.552381	3.25	51875	16898	14469	2770	13611	0.318	0.376	0.306	21485	3529	19289	0.9167	0.9136	15.08	1	0.7	0.3143	0.3929	7.41	0.07
Qiemo	5.97	1.86	0.311558	10.37	60653	10540	4044	17887	24059	0.435	0.145	0.42	43677	4618	21065	0.8807	0.9333	20	2.96	2.5	0.3477	0.3371	8.89	0.51
Yanqi	12.8	8.94	0.698438	4.95	154718	12358	43092	8001	22573	0.305	0.382	0.313	80820	22182	16430	0.6818	0.7955	21.31	0.47	3.4	0.2954	0.3604	8.24	1.12
Hejing	18.1	14.93	0.824862	7.24	211866	11615	54490	7749	32507	0.364	0.309	0.327	27878	12504	13506	0.8924	0.6591	18.18	1.54	3.1	0.359	0.3103	8.18	0.69
Hoxud	6.99	3.93	0.562232	4.31	82817	12019	11046	3436	15078	0.504	0.198	0.298	16934	7459	11670	0.8516	0.848	29.11	2.25	4.5	0.3	0.3939	7.59	0.91
Bohu	5.78	2.97	0.513841	5.65	65549	11360	8321	2734	14200	0.48	0.21	0.31	369759	11800	15443	0.989	0.9937	17.19	5.42	2	0.3566	0.3553	7.81	0.29
Aksu	59.95	59.95	1	7.61	812689	13747	112729	32491	55796	0.353	0.225	0.422	41945	152173	16701	1	1	16.31	4.93	10.6	0.3758	0.3964	9.4	4.13
Wensu	23.05	15.57	0.675488	12.02	149422	6523	13201	6582	30715	0.53	0.165	0.305	218585	22852	12025	0.959	0.8225	21.17	4.13	1.6	0.3538	0.3885	6.7	1.04
Kuqa	42.31	30.31	0.716379	9.04	342223	8126	107760	75155	90926	0.237	0.462	0.301	54629	68278	15045	1	0.9135	16.28	3.53	5.6	0.385	0.4159	12.02	2.2
Xayar	22.55	16.01	0.709978	11.54	132148	5945	9313	31799	43438	0.496	0.143	0.361	18402	35395	15374	0.9958	0.975	21.04	3.1	3	0.3054	0.3557	15.21	2
Xinhe	15.31	4.61	0.30111	19.02	86442	5753	5148	4186	22989	0.613	0.113	0.274	60395	19805	14800	1	0.7778	16.44	2.5	1.2	0.2411	0.2661	10.22	0.45
Baicheng	21.77	8.29	0.380799	10.1	145281	6692	36729	19610	45537	0.293	0.342	0.365	28459	36448	20274	0.9744	0.6513	23.33	1.83	3.1	0.3143	0.3929	9.49	1.85
Wushi	19.35	3.53	0.182429	8.31	77847	4056	4728	1286	25422	0.497	0.109	0.394	55869	8007	16592	0.8519	0.8519	22.59	3.02	0.9	0.3787	0.544	12.59	0.56
Awati	22.33	12.36	0.553515	13.18	168261	7615	14842	3694	26301	0.544	0.161	0.295	7325	22720	15742	1	0.9513	17.86	2.81	5	0.3081	0.3602	9.74	0.76
Keping	4.4	0.72	0.163636	9.05	23423	5366	713	519	14538	0.276	0.132	0.592	51050	3359	18311	1	0.925	22.73	1.33	0.5	0.3784	0.3851	19.09	0.23
Artux	21.72	21.72	1	13.67	103301	4691	5655	4162	37427	0.279	0.15	0.571	31532	27593	20316	1	1	20.9	2.57	3	0.2373	0.2373	2.43	4.3
Akto	17.66	3.41	0.193092	6.4	49993	2807	2840	1594	31703	0.35	0.2	0.45	5250	8047	18728	1	0.913	16.52	2.15	0.1	0.2198	0.2963	7.39	0.34
Akqi	3.83	1.1	0.287206	10.15	17311	4496	102	597	15953	0.213	0.09	0.697	8253	3701	19690	0.9278	0.8763	18.56	6.09	0.1	0.2386	0.2893	8.615	0.49
Wuqia	5.22	1.61	0.308429	9.5	25200	5060	3993	1215	19473	0.229	0.296	0.475	291204	4113	16842	0.9	0.64	20	3.8	14	0.2788	0.2922	15	1.02
Kashkar	42.72	42.72	1	4.32	625634	14645	113987	25126	54165	0.0435	0.260961	0.695539	39845	172000	15170	1	0.7068	18.48	4.24	18.3	0.2762	0.3079	8.9	2.4
Shufu	30.32	2.91	0.0959763	14.09	189743	6258	5894.97	1969	34222	0.5463	0.159233	0.294467	52274	5100	15347	1	0.4021	16.84	3	0.7	0.1051	0.2273	2.06	0.59
Shule	30.98	9.55	0.308263	8.8	255709	8254	25058.2	3014	32200	0.4832	0.266171	0.250629	17459	21000	18081	0.9697	0.5924	9.55	2.73	2	0.2146	0.277	2.88	0.96
Yingisar	23.56	2.65	0.112479	8.07	122748	5210	5402.12	1206	25884	0.5971	0.072081	0.330819	31150	12046	17822	1	0.6667	15.42	3.41	2.2	0.0902	0.0951	10	0.64
Zepu	18.24	5.25	0.287829	11.79	178916	9809	15720	6404	24728	0.3473	0.211608	0.441092	58613	15360	15741	1	0.8215	14.62	3.02	9	0.4028	0.4472	10.71	0.83
Shache	70.49	30.75	0.436232	14.19	373808	5303	19763.5	5843	68209	0.5369	0.172118	0.290982	48842	39640	15755	0.9583	1.5	8.75	2.38	13.1	0.2435	0.3637	5.67	2
Yecheng	39.41	10.48	0.265922	8.89	285722	7250	14891.4	5842	41497	0.6197	0.0845534	0.295747	35893	31835	19102	1	0.3824	7.94	4.63	4	0.063	0.0959	3.97	0.91
Makit	23.11	6.79	0.293812	2.39	215709	9334	17088.3	3390	26726	0.6158	0.142938	0.241262	13419	19301	14710	0.9583	0.7917	22.08	2.46	2.3	0.1427	0.1938	7.5	1.2
Yopurga	14.48	4.12	0.28453	5.35	108846	7517	4590.75	1235	20961	0.4286	0.197569	0.373831	26656	10380	17027	0.9048	0.9524	10	1.4	0.2	0.0656	0.0656	3.81	0.75
Jiashi	35.99	4.17	0.115866	20.11	285221	7925	30262.6	2374	34525	0.5964	0.152221	0.251379	52344	12000	17095	0.7304	0.3913	26.96	1.61	9.5	0.108	0.223	4.64	0.89
Bachu	43.52	25.74	0.591452	8.24	440684	10126	29563.8	5063	36400	0.3768	0.180343	0.442857	36723	33320	15337	1	0.9365	17.46	0.94	9.9	0.1772	0.166	2.7	2.89
Tashkorgan	3.45	1.29	0.373913	6.37	37228.9	10791	2640.4	1373	14730	0.1814	0.418708	0.399892	103466	4610	26721	0.7216	0.6082	19.59	0.21	0.6	0.0943	0.2492	7.22	2.52
Hotan	27.93	27.93	1	11.19	114132	4810	12878	10034	31484	0.142	0.367	0.491	45819	74160	17945	0.9455	0.7251	12.91	1.52	8.8	0.1368	0.2253	7.34	3.04
Moyu	47.18	5.9	0.125053	13.18	105068	2349	1237	3323	51341	0.522	0.132	0.346	31219	10106	16121	0.57365	0.6511	18.97	1.19	1.5	0.1068	0.2677	2.315	0.5
Pishan	23.52	6.63	0.281888	11.94	55151	2331	2970	1926	31877	0.497	0.171	0.332	29060	5349	14618	0.7605	0.68	4.8	1.33	0.5	0.264	0.1591	2.89	0.12
Lop	21.5	3.4	0.15814	13.6	66528	2871	4829	2450	32371	0.423	0.241	0.336	19133	7533	17959	0.85745	0.5304	18.62	2.33	3.6	0.2976	0.272	18.8	0.36
Qira	14.23	2.69	0.189037	10.9	42478	2985	430	1280	23333	0.426	0.155	0.419	23701	7701	18669	0.68385	0.6945	6.81	2.2	5.1	0.169	0.3167	4.86	0.39
Yutian	23.14	6.14	0.265341	13.28	67085	2899	639	1893	33933	0.483	0.11	0.407	10795	8221	20912	0.8595	0.431	7.59	3.73	6	0.0789	0.2548	10.64	0.93
Minfeng	3.62	1.35	0.372928	12.01	23718	6591	4444	2793	14411	0.362	0.354	0.284	1616927	1766	21402	0.8449	0.7	17	1.54	0.8	0.287	0.1023	1.21	0.89

## Sheet: Standardization
index	The total population	Urban population	Proportion of urban population	Natural population growth	GDP	Per capita GDP	Total value of industrial products	Local financial income	Expenditure of local finance	The share of primary industry in GDP	The share of secondary industry in GDP	The share of tertiary industry in GDP	Fixed asset value of the whole society	Retail volume of social commodities	Average employee’s money wage	Water penetration rate	Gas penetration rate	Road area per capita	Drainage pipe density	Domestic garbage removal volume	Green area rate of built-up area	Coverage rate of afforestation in development area	Per capita public green areas	Public facilities
Shihezi	0.907187	1	1	0.01	0.191738	0.280728	0.260044	0.715848	0.710418	0.0718512	0.514614	0.586621	0.200135	0.0426668	1	1	0.56189	0.133128	0.157706	0.492701	0.339894	0.694607	0.236726	0.193418
Changji	0.563855	0.63602	1	0.334302	0.279004	0.293813	0.102413	0.464186	0.455578	0.212172	0.407936	0.581475	0.172274	1	0.089202	1	0.63594	0.0742659	0.489845	0.580292	0.337682	0.66806	0.181818	0.453996
Fukang	0.194981	0.215838	0.874299	0.231105	0.122575	0.356271	0.106842	0.383568	0.218535	0.156382	0.818647	0.109777	0.0652991	0.296101	0.0421824	0.977521	0.374108	0.124672	0.201912	0.131387	0.179898	0.457776	0.160062	0.0443251
Hutubi	0.26834	0.312028	0.964553	0.329457	0.112897	0.233235	0.0275956	0.146337	0.128772	0.69907	0.293257	0.234991	0.0530361	0.266386	0.0311035	0.879557	0.143731	0.021172	0.413381	0.0766423	0.282397	0.614967	0.258482	0.0161182
Manas	0.206267	0.201984	0.773444	0.30814	0.152877	0.258085	0.0564252	0.197894	0.145328	0.756551	0.32526	0.135506	0.07442	0.276894	0.0439851	1	0.0955293	0.0533561	1	0.105839	0.283724	0.60995	0.175861	0.0322364
Qitai	0.294773	0.239767	0.660936	0.313953	0.06494	0.131552	0.00978774	0.0588456	0.242941	0.773457	0.134573	0.363636	0.0327609	0.248625	0.0471773	0.598117	0.01	0.0098322	0.206691	0.0693431	0.234741	0.489967	0.123284	0.133647
Jimsar	0.15251	0.114295	0.551599	0.295058	0.0362395	0.125243	0.00699762	0.175465	0.208498	0.732883	0.161243	0.370497	0.0201821	0.116191	0.0502043	0.305741	0.0388816	0.0107499	0.223417	0.127737	0.0985184	0.165343	0.212898	0.0765615
Mori	0.0819721	0.0492758	0.385038	0.325097	0.0159474	0.101403	0.00151621	0.0170829	0.0963202	0.775148	0.0652324	0.451115	0.00531682	0.0811297	0.0603293	0.952309	0.0145624	0.00603041	0.137395	0.135036	0.204556	0.270694	0.036519	0.0779046
Yining	0.597119	0.671285	1	0.11531	0.147432	0.135795	0.0384722	0.414693	0.548173	0.046492	0.273255	0.922813	0.115268	0.710436	0.0470346	1	0.512888	0.0848191	0.741935	0.872263	0.363114	0.744356	0.131313	1
Kuitun	0.40689	0.469616	1	0.450097	0.103215	0.332168	0.0604788	0.360778	0.3579	0.00760778	0.567953	0.58319	0.0479333	0.29647	0.0470571	1	0.567351	0.100157	0.752688	0.255474	0.326847	0.639841	0.177933	0.179987
Yining	0.51188	0.107683	0.116126	0.656492	0.0647642	0.055325	0.0323059	0.0965218	0.446744	0.526627	0.418604	0.248714	0.0375832	0.180561	0.00566338	0.848117	0.439348	0.138044	0.168459	0.127737	0.308492	0.65949	0.124061	0.01
Qapqal	0.217107	0.0793451	0.252389	0.494186	0.0250665	0.0487358	0.00507483	0.0444558	0.214046	0.741336	0.173244	0.346484	0.032553	0.0266079	0.0184548	1	0.25972	0.136405	0.0561529	0.0656934	0.0250995	0.385452	0.0981611	0.051041
Huocheng	0.509653	0.27818	0.436732	0.704942	0.070575	0.0635927	0.01894	0.0732756	0.268189	0.624683	0.201247	0.428816	0.0472409	0.219278	0.00751863	0.891707	0.143294	0.0405742	0.0298686	0.127737	0.226338	0.493729	0.0976431	0.0221625
Gongliu	0.2079	0.0467569	0.131837	0.786822	0.0235761	0.0471817	0.00748785	0.0468809	0.163487	0.604396	0.295924	0.327616	0.0174024	0.0786694	0.0328762	0.628797	0.0340032	0.01	0.0609319	0.0875912	0.01	0.615385	0.20461	0.0278711
Xinyuan	0.407336	0.252047	0.499006	0.604651	0.0806443	0.10159	0.0374098	0.134305	0.257078	0.450549	0.427938	0.313894	0.0321715	0.279003	0.0284296	1	0.0903597	0.0599109	0.0800478	0.288321	0.299867	0.608696	0.28231	0.0940228
Zhaosu	0.197951	0.0291247	0.0663371	0.560078	0.0261578	0.0582622	0.00408397	0.0314861	0.176447	0.731192	0.0972358	0.454545	0.0194295	0.0699871	0.0203401	1	0.173802	0.230598	0.0919952	0.0474453	0.0948695	0.497492	0.169645	0.0496978
Takis	0.183398	0.0432935	0.141473	0.909884	0.015476	0.0306308	0.00262411	0.0217053	0.16381	0.677092	0.0932354	0.51458	0.0144489	0.111635	0.04056	0.991191	0.228338	0.0726927	0.0716846	0.178832	0.496683	0.988085	0.34188	0.0349228
Nilka	0.200178	0.0393577	0.108017	0.72093	0.024973	0.0539264	0.0114227	0.0716276	0.197025	0.448859	0.479944	0.248714	0.0371532	0.091695	0.0392907	0.01	0.0434688	1	0.106332	0.0291971	0.162207	0.317099	0.1295	0.0584285
Tacheng	0.192159	0.241971	1	0.307171	0.0666488	0.183521	0.0111527	0.0953293	0.181181	0.357566	0.185245	0.720412	0.0379239	0.209499	0.0434368	0.95808	0.430028	0.0875066	0.338112	0.222628	0.342216	0.650502	0.400932	0.351914
Usu	0.2673	0.321631	1	0.396318	0.135444	0.176916	0.0369824	0.175036	0.248658	0.653423	0.313259	0.255575	0.0796133	0.200284	0.0127914	0.936665	0.0989515	0.135488	0.446834	0.262774	0.254755	0.517768	0.155659	0.0866353
Emin	0.257202	0.134131	0.393149	0.367248	0.063671	0.12846	0.0121214	0.0655046	0.193093	0.582418	0.191913	0.483705	0.038455	0.174474	0.01	0.128341	0.391437	0.0677766	0.0812425	0.186131	0.0246572	0.192935	0.0784771	0.083949
Shawan	0.257054	0.264798	0.842131	0.369671	0.193188	0.199776	0.0521588	0.174313	0.24977	0.677092	0.254586	0.307033	0.0664873	0.215033	0.0187778	0.973572	0.401922	0.0668589	0.390681	0.215328	0.326515	0.619983	0.174048	0.126931
Toli	0.0889516	0.0558879	0.41061	0.71657	0.0218255	0.109391	0.0109971	0.0366177	0.105025	0.222316	0.590622	0.336192	0.0191931	0.0249337	0.0581436	0.879253	0.486675	0.0821316	0.169654	0.0766423	0.0900044	0.262542	0.272209	0.0496978
Yuming	0.034155	0.0185768	0.27947	0.38905	0.00905749	0.0940992	0.00188031	0.00928506	0.0350385	0.710904	0.165243	0.38765	0.0038978	0.0307833	0.0254026	0.883202	0.383865	0.173571	0.242533	0.142336	0.368532	0.710075	0.227661	0.0268637
Hoboksar	0.029403	0.0262909	0.409182	0.399225	0.0238999	0.198751	0.00942841	0.729501	0.620979	0.404903	0.41727	0.373928	0.0287812	0.049499	0.0251247	0.892467	0.51995	0.159544	0.213859	0.361314	0.0900044	0.61204	1	0.0322364
Altay	0.292842	0.348709	1	0.372093	0.0594083	0.142182	0.0107808	0.0788493	0.276428	0.306847	0.158576	0.806175	0.0288265	0.251371	0.0414539	0.898086	0.328164	0.0563713	0.494624	0.310219	0.304622	0.569398	0.489769	0.110813
Burqin	0.0537571	0.0181045	0.199378	0.498062	0.0169685	0.136059	0.00308486	0.0378236	0.0668176	0.381234	0.269254	0.588336	0.0338405	0.193587	0.0263565	0.87819	0.442042	0.133849	0.412186	0.0985401	0.353052	0.733487	0.231805	0.0322364
Fuyun	0.0862786	0.0379408	0.280252	0.581395	0.0437496	0.257945	0.0321225	0.125516	0.170355	0.311919	0.657296	0.15952	0.0144179	0.0951786	0.0285347	0.796932	0.491772	0.130178	0.316607	0.105839	0.352057	0.669732	0.276353	0.0369375
Fuhai	0.0601426	0.0289673	0.287138	0.48062	0.0286829	0.193	0.00469383	0.0526154	0.0798551	0.631445	0.302591	0.291595	0.0217823	0.0770443	0.0223906	0.78706	0.538299	0.101009	0.174432	0.105839	0.240049	0.522784	0.331779	0.0282069
Habahe	0.0746956	0.0181045	0.146711	0.584302	0.0589617	0.376055	0.0619322	0.10988	0.147074	0.14962	0.909324	0.01	0.0128872	0.0648169	0.0476355	0.959599	0.423693	0.108679	0.195938	0.0364964	0.349292	0.677467	0.120176	0.0382807
Qinghe	0.0411345	0.0152708	0.209615	0.628391	0.00826479	0.0847903	0.00142345	0.00868214	0.0579706	0.538462	0.162576	0.566038	0.0067892	0.038426	0.0505648	0.427552	0.380516	0.128212	0.253286	0.040146	0.234299	0.432483	0.167832	0.0376091
Jeminay	0.0108405	0.00881612	0.258755	0.48062	0.00261702	0.076103	0.000721261	0.00834718	0.00910561	0.550296	0.221249	0.478559	0.0716105	0.0121005	0.0238478	0.842953	0.209553	0.185501	0.379928	0.040146	0.302853	0.530727	0.48951	0.0114171
Bole	0.330858	0.389011	1	0.474806	0.136606	0.237789	0.0164425	0.143014	0.210903	0.330516	0.0985693	0.859348	0.0200741	0.303859	0.0367894	0.993621	0.595529	0.0753802	0.240143	0.29562	0.293897	0.631898	0.326599	0.143721
Jinghe	0.156371	0.104691	0.489773	0.541667	0.0358829	0.112748	0.00329335	0.0644863	0.150708	0.665258	0.0465637	0.586621	0.00719623	0.0829185	0.0124384	0.875608	0.402942	0.0988464	0.246117	0.0693431	1	0.619983	0.314685	0.0188046
Wenquan	0.0622216	0.0579345	0.556931	0.386143	0.0123568	0.0829254	0.00102077	0.00940565	0.0425661	0.744717	0.0799006	0.463122	0.868093	0.0439891	0.00100649	1	0.514562	0.11366	0.0728793	0.0386861	0.164418	0.382525	0.572909	0.0235057
Korla	0.617612	0.69301	1	0.319767	1	1	1	0.898668	0.773705	0.010989	1	0.0240137	0.0485339	0.917004	0.0655495	1	0.63594	0.171867	0.237754	1	0.294449	0.697115	0.197099	0.250504
Luntai	0.104841	0.0831234	0.543883	0.856105	0.0505323	0.231246	0.0342044	0.459282	0.348768	0.367709	0.555952	0.233276	0.0314219	0.0586152	0.0605471	1	0.633319	0.202084	0.246117	0.113139	0.287926	0.544732	0.194768	0.036266
Yuli	0.119543	0.0969773	0.573336	0.32655	0.051666	0.202107	0.00821561	0.0855083	0.117765	1	0.129239	0.140652	0.0389793	0.0238162	0.0474477	1	0.633319	0.242265	0.174432	0.0529197	0.331269	0.605351	0.179228	0.02955
Ruoqiang	0.01	0.0160579	0.504859	0.18314	0.0110257	0.226382	0.00622738	0.0301597	0.01	0.464074	0.405269	0.329331	0.0100734	0.00721689	0.0698684	0.873481	0.57303	0.0959622	0.0943847	0.0218978	0.297103	0.684156	0.16058	0.000671592
Qiemo	0.041877	0.0179471	0.238469	0.528101	0.0138258	0.127574	0.00170866	0.232703	0.135135	0.661877	0.0972358	0.524871	0.0238429	0.0116747	0.0832081	0.818803	0.587374	0.128212	0.328554	0.0875912	0.334034	0.567517	0.198912	0.0302216
Yanqi	0.143303	0.129408	0.666422	0.265504	0.0438319	0.155827	0.018634	0.100247	0.115915	0.442096	0.41327	0.341338	0.046889	0.0835735	0.0483941	0.516707	0.487039	0.136799	0.0310633	0.120438	0.276205	0.616221	0.182077	0.0711887
Hejing	0.222008	0.223709	0.806268	0.376453	0.0620617	0.14428	0.0235745	0.0968701	0.244403	0.541843	0.315926	0.365352	0.01404	0.0439563	0.0264316	0.836574	0.387724	0.116282	0.158901	0.109489	0.346528	0.511497	0.180523	0.0423103
Hoxud	0.0570241	0.0505353	0.515756	0.234496	0.020896	0.150559	0.00474368	0.039083	0.0189743	0.778529	0.16791	0.315609	0.00724959	0.0233045	0.0126412	0.774605	0.525266	0.187926	0.243728	0.160584	0.281291	0.686246	0.165242	0.0570853
Bohu	0.0390555	0.0354219	0.462227	0.299419	0.0153876	0.140317	0.00356253	0.0296774	0.00761819	0.737954	0.183912	0.336192	0.226168	0.0410745	0.0409807	0.983293	0.631353	0.109793	0.622461	0.0693431	0.343874	0.60556	0.17094	0.0154466
Aksu	0.843481	0.932462	1	0.39438	0.25372	0.177413	0.0488182	0.428372	0.545625	0.523246	0.203914	0.528302	0.0227682	0.615695	0.0504296	1	0.63594	0.104025	0.563919	0.383212	0.365104	0.691472	0.212121	0.273338
Wensu	0.295515	0.233785	0.641036	0.608043	0.0421425	0.0651468	0.00567776	0.0812343	0.221225	0.822485	0.123905	0.327616	0.132368	0.0863162	0.0153077	0.937728	0.506699	0.135881	0.468339	0.0547445	0.340778	0.674958	0.142191	0.065816
Kuqa	0.581527	0.465838	0.686268	0.463663	0.103645	0.0900586	0.0466644	1	1	0.327134	0.519948	0.320755	0.0306383	0.272269	0.0379912	1	0.572958	0.103828	0.396655	0.20073	0.375276	0.732232	0.279979	0.143721
Xayar	0.28809	0.240712	0.679187	0.584787	0.0366322	0.0561642	0.00399251	0.419101	0.385785	0.765004	0.0945689	0.423671	0.00816044	0.137661	0.0404624	0.993621	0.617737	0.135029	0.345281	0.105839	0.287262	0.606396	0.3626	0.130289
Xinhe	0.180576	0.0612406	0.226912	0.94719	0.0220523	0.0531804	0.00218719	0.0491318	0.121296	0.962806	0.0545645	0.274443	0.0342159	0.0738432	0.036151	1	0.474152	0.104877	0.273596	0.040146	0.216165	0.419105	0.233359	0.0261921
Baicheng	0.276507	0.119175	0.315061	0.515019	0.0408215	0.0677732	0.015876	0.255788	0.412934	0.421809	0.359931	0.430532	0.0144005	0.141972	0.0772669	0.961118	0.382045	0.150039	0.193548	0.109489	0.297103	0.684156	0.214452	0.120215
Wushi	0.24057	0.044238	0.095631	0.428295	0.0193106	0.0268078	0.00200514	0.0102765	0.152765	0.766695	0.0492306	0.480274	0.0314077	0.0255477	0.0496109	0.775061	0.528105	0.145189	0.335723	0.0291971	0.36831	1	0.294742	0.0335796
Awati	0.284823	0.183249	0.506114	0.664244	0.048152	0.0821173	0.00638905	0.0425398	0.164134	0.846154	0.118571	0.310463	0.00128748	0.0857758	0.0432265	1	0.600481	0.114185	0.310633	0.178832	0.290248	0.615803	0.220927	0.0470114
Keping	0.0185625	0.01	0.0748433	0.464147	0.00194969	0.0471661	0.000264838	0.01	0.0119899	0.393068	0.0799006	0.819897	0.0284176	0.00652099	0.0625225	1	0.581331	0.146106	0.133811	0.0145985	0.367979	0.667851	0.463092	0.0114171
Artux	0.275765	0.330605	1	0.687984	0.0274302	0.0366761	0.00240695	0.0488102	0.308039	0.39814	0.103903	0.783877	0.0163072	0.105724	0.0775823	1	0.63594	0.134111	0.281959	0.105839	0.211964	0.358905	0.031598	0.284755
Akto	0.215474	0.0423489	0.107426	0.335756	0.0104253	0.00739739	0.00118679	0.0144032	0.234004	0.518174	0.170577	0.576329	0.01	0.0257115	0.0656547	1	0.572594	0.105401	0.23178	0.01	0.192614	0.482232	0.160062	0.0188046
Akqi	0.010098	0.00598237	0.211532	0.517442	0.01	0.0336457	0.01	0.00104507	0.0302917	0.28656	0.0238946	1	0.00186328	0.00792098	0.0728804	0.89034	0.545872	0.118773	0.702509	0.01	0.213401	0.4676	0.19179	0.0288784
Wuqia	0.0307395	0.0140113	0.235008	0.48595	0.00251654	0.0424107	0.00168655	0.00932526	0.0758197	0.313609	0.298591	0.619211	0.177426	0.00960751	0.0514887	0.848117	0.373817	0.128212	0.428913	0.507299	0.257851	0.473662	0.357161	0.0644728
Kashkar	0.587615	0.661209	1	0.234981	0.194051	0.191369	0.0493635	0.329693	0.52453	0.01	0.251867	0.997494	0.0214652	0.696858	0.0389301	1	0.422455	0.118249	0.481481	0.664234	0.254976	0.50648	0.199171	0.157152
Shufu	0.403475	0.0344773	0.01	0.708333	0.0550045	0.0610285	0.00251096	0.0194276	0.266585	0.850042	0.116215	0.309549	0.0291771	0.0136478	0.0402596	1	0.200597	0.107499	0.333333	0.0218978	0.0657895	0.338002	0.022015	0.0355944
Shule	0.413276	0.139011	0.234825	0.452035	0.0760473	0.0920478	0.0108173	0.0334289	0.240432	0.743364	0.258814	0.234355	0.00757534	0.0787349	0.060795	0.953979	0.339158	0.0597142	0.301075	0.0693431	0.186864	0.44189	0.043253	0.0604433
Yingisar	0.303089	0.0303841	0.0182545	0.416667	0.0336335	0.0447418	0.00229734	0.00920467	0.15874	0.935926	0.01	0.371902	0.0160702	0.0420815	0.0588496	1	0.393258	0.0981909	0.382318	0.0766423	0.0493145	0.0616639	0.227661	0.0389523
Zepu	0.224087	0.0713161	0.212221	0.596899	0.0515509	0.116214	0.0067696	0.0788493	0.143788	0.513609	0.186056	0.561049	0.0331102	0.0556474	0.043219	1	0.505971	0.092947	0.335723	0.324818	0.394958	0.797659	0.24605	0.0517126
Shache	1	0.472764	0.376379	0.713178	0.11372	0.0461871	0.00852228	0.0713329	0.706176	0.83415	0.133396	0.303572	0.0270476	0.155038	0.0433241	0.936665	1	0.0544704	0.259259	0.474453	0.218819	0.623119	0.115514	0.130289
Yecheng	0.538462	0.153652	0.187989	0.456395	0.0856214	0.0764449	0.00641047	0.0713195	0.36068	0.974134	0.0166316	0.311744	0.0190131	0.123088	0.0684638	1	0.186253	0.049161	0.528076	0.142336	0.0192393	0.0633361	0.0714841	0.0570853
Makit	0.296406	0.0955605	0.218839	0.141473	0.0632875	0.108832	0.00736271	0.0384667	0.169631	0.96754	0.0944859	0.218289	0.00506863	0.07178	0.035475	0.936665	0.484273	0.141846	0.268817	0.080292	0.107364	0.267977	0.162911	0.0765615
Yopurga	0.168251	0.0535264	0.208572	0.284884	0.0291991	0.0805943	0.00194565	0.00959323	0.0950656	0.651057	0.167335	0.44568	0.0132818	0.0352617	0.0528783	0.855407	0.601281	0.0626639	0.142174	0.00364964	0.0221141	0.01	0.0673401	0.0463398
Jiashi	0.487674	0.0543136	0.0220008	1	0.0854614	0.0869349	0.0130731	0.024854	0.270504	0.934742	0.106865	0.235642	0.0292205	0.0418932	0.053389	0.590522	0.192733	0.173833	0.167264	0.343066	0.068996	0.329013	0.0888371	0.0557421
Bachu	0.599495	0.393892	0.548078	0.424903	0.135053	0.12114	0.0127702	0.0608821	0.294755	0.563483	0.144365	0.564078	0.0195281	0.129167	0.0401845	1	0.589704	0.111563	0.0872162	0.357664	0.145511	0.209866	0.038591	0.19006
Tashkorgan	0.004455	0.00897355	0.307444	0.334302	0.00635369	0.131475	0.00110027	0.0114422	0.0144733	0.233136	0.462219	0.490381	0.0609403	0.011642	0.125691	0.577157	0.350663	0.125524	0.01	0.0182482	0.0538479	0.383779	0.155659	0.165212
Hotan	0.367983	0.428369	1	0.567829	0.0308852	0.0385255	0.00553776	0.127485	0.231171	0.166526	0.393268	0.646655	0.0251719	0.296347	0.0597735	0.917224	0.43578	0.0817383	0.156511	0.317518	0.10084	0.333821	0.158767	0.200134
Moyu	0.653846	0.0815491	0.0321637	0.664244	0.0279939	0.000279733	0.000491966	0.037569	0.488004	0.80896	0.0799006	0.397942	0.016113	0.03414	0.0460732	0.352445	0.381899	0.12146	0.117085	0.0510949	0.0676692	0.42245	0.0286195	0.02955
Pishan	0.302495	0.0930416	0.205649	0.604167	0.0120707	0.01	0.00124313	0.0188515	0.236254	0.766695	0.131906	0.373928	0.0147734	0.0146671	0.034784	0.636239	0.402942	0.0285789	0.133811	0.0145985	0.241486	0.195443	0.043512	0.00402955
Lop	0.272498	0.0421914	0.0687629	0.684593	0.0156999	0.008392	0.00204892	0.0258722	0.242644	0.641589	0.22525	0.380789	0.00861401	0.0236074	0.0598786	0.78349	0.294015	0.119166	0.253286	0.127737	0.278638	0.431438	0.455581	0.0201478
Qira	0.164538	0.0310139	0.102941	0.553779	0.0080281	0.0101636	0.000142172	0.0101962	0.125745	0.646661	0.110571	0.523156	0.0114483	0.0242951	0.0652115	0.519821	0.413499	0.0417541	0.237754	0.182482	0.136444	0.524875	0.0945351	0.0221625
Yutian	0.296852	0.0853275	0.187346	0.669089	0.0158776	0.00882714	0.000232763	0.0184093	0.262847	0.743026	0.0505641	0.502573	0.00344052	0.0264237	0.0820589	0.786604	0.22164	0.0468668	0.42055	0.215328	0.03682	0.395485	0.244237	0.0584285
Minfeng	0.00697951	0.00991814	0.306355	0.607558	0.00204379	0.0662036	0.00188204	0.0304679	0.0103473	0.538462	0.375933	0.291595	1	0.01	0.0857394	0.764429	0.417504	0.108547	0.158901	0.0255474	0.266917	0.076714	0.01	0.0557421
