# Supplementary material for: Study of coordinated development of county urbanization in arid areas of China: The case of Xinjiang
Source: PLoS One. 2022 Oct 14;17(10):e0276235. doi: 10.1371/journal.pone.0276235 (PMC9565395; doi:10.1371/journal.pone.0276235)
Supplement: S1 Data — (ZIP) [file pone.0276235.s001.zip › data/2008.xlsx]

## Sheet: Basic_data
	Population development level				Economic development level								Social development level							Living environment construction level
index	The total population	Urban population	Proportion of urban population	Natural population growth	GDP	Per capita GDP	Total value of industrial products	Local financial income	Expenditure of local finance	The share of primary industry in GDP	The share of secondary industry in GDP	The share of tertiary industry in GDP	Fixed asset value of the whole society	Retail volume of social commodities	Average employee’s money wage	Water penetration rate	Gas penetration rate	Road area per capita	Drainage pipe density	Domestic garbage removal volume	Green area rate of built-up area	Coverage rate of afforestation in development area	Per capita public green areas	Public facilities
Shihezi	63.16	63.16	1	0.73	909686	29073	1.19809e+06	85943	109640	0.066	0.473	0.461	547291	263820	22500	1	0.92	22	1.83	13.5	0.3594	0.4207	10.7	3.83
Changji	36.06	36.06	1	7.8	1310761	29288	1.11801e+06	62379	97733	0.146	0.421	0.433	235380	347893	26454	1	0.9772	11.34	4.42	14.28	0.344	0.3858	9.38	6.98
Fukang	16.94	14.91	0.880165	6.21	606067	37296	440823	39572	49388	0.142	0.673	0.185	216041	112281	24353	0.9023	0.873	13.09	1.9	3.69	0.2688	0.2989	7.03	1.54
Hutubi	21.51	20.79	0.966527	7.34	570222	26121	263826	16696	46900	0.406	0.339	0.255	95744	97279	20677	0.9894	0.862	21.02	4.08	2.1	0.2953	0.3646	10.83	0.31
Manas	17.37	13.88	0.799079	6.72	737937	28165	382877	23000	50133	0.438	0.366	0.196	217539	104979	23060	0.948	0.9108	25.28	5.96	29.57	0.3451	0.3714	10.04	0.83
Qitai	23.36	16.12	0.690068	6.8	369969	17856	96281.5	13366	67635	0.529	0.191	0.28	103627	90855	24579	0.909	0.8679	13.08	2.14	4.65	0.2918	0.3409	6.92	2.06
Jimsar	13.67	8.09	0.591807	4.94	205266	15999	62767.1	19565	51912	0.422	0.271	0.307	66688	43080	27322	0.8108	0.6432	15.14	3.77	4.2	0.2944	0.2917	10.81	1.31
Mori	8.8	3.88	0.440909	9.62	109223	12483	18885.7	4246	47684	0.431	0.118	0.451	6080	28918	32368	0.95	0.85	14	1.57	4.3	0.2594	0.2239	2.5	1.22
Yining	45.2	45.2	1	11.62	690058	15496	236378	51180	98250	0.047	0.295	0.658	128511	250436	22328	1	0.8669	14.72	7.05	19	0.3347	0.3794	8.01	5.8
Kuitun	30.95	30.95	1	1.71	508072	33826	427538	44242	60376	0.051	0.55	0.399	207027	99999	22849	1	0.8757	12.68	6.88	5.5	0.3526	0.384	9.19	2.74
Yining	40.18	8.58	0.213539	24.28	326287	8208	171495	12726	77690	0.359	0.395	0.246	83332	62475	16545	0.9456	0.8184	17.94	1.62	4.2	0.3167	0.3811	5.38	0.03
Qapqal	18.88	5.95	0.315148	20.56	145570	7810	42940.9	5813	52831	0.506	0.191	0.303	73074	10939	17337	0.9126	0.4618	20.59	0.92	1.9	0.19215	0.282	11.76	0.82
Huocheng	38.25	20.43	0.534118	9.13	368266	9568	147635	14540	64394	0.341	0.216	0.443	120883	90916	15199	0.8294	0.3471	6.61	0.54	4.9	0.3448	0.384	4.96	0.39
Gongliu	18.26	3.87	0.211939	21.21	130589	7239	38874.3	5203	45683	0.406	0.297	0.297	15220	27818	19843	0.9587	0.1978	17.8	1.76	2	0.2	0.3447	10.33	0.51
Xinyuan	31.29	19.72	0.630233	14.5	418247	13418	267235	21322	64154	0.272	0.46	0.268	105468	95934	20305	0.8571	0.2685	11.41	0.88	9.1	0.3579	0.4	6.71	1.46
Zhaosu	17.25	5.61	0.325217	17.86	145714	8557	64839.9	3166	46166	0.416	0.221	0.363	17884	25534	17275	0.9812	0.4484	25.56	1.07	2.1	0.2261	0.3419	7.62	0.8
Takis	16.61	3.98	0.239615	14.69	92704	5632	16245.5	3385	55645	0.403	0.169	0.428	68242	38478	23308	0.9865	0.4737	14.74	0.81	6.6	0.2923	0.3618	13.16	0.58
Nilka	17.63	3.96	0.224617	24.46	143938	8272	71592.7	10601	51362	0.274	0.483	0.243	61140	31446	19222	0.3676	0.1765	22.94	1.1	1.5	0.2092	0.231	10	0.93
Tacheng	16.54	16.54	1	8.06	302696	18301	59410.6	10694	51483	0.212	0.246	0.542	46949	71281	20273	0.9018	0.7654	15.69	3.49	8.5	0.2808	0.3819	14.66	1.72
Usu	21.93	21.93	1	11.61	699555	21231	281353	23654	66859	0.368	0.415	0.217	149912	67818	14545	0.8994	0.6627	24.26	3.95	15	0.3514	0.3221	6.15	1.59
Emin	21.11	9.36	0.443392	10.25	339886	14455	101760	8234	51089	0.354	0.288	0.358	92978	61833	12878	0.6867	0.6009	13.73	1.04	4.5	0.0714	0.1564	4.29	1
Shawan	20.89	17.87	0.855433	7.79	891047	21394	379036	20949	60162	0.396	0.337	0.267	167595	73438	19523	0.964	0.643	11.11	1.62	5.95	0.3046	0.3443	7.61	1.2
Toli	5.63	4.37	0.776199	15.08	147412	15796	120042	6685	39182	0.135	0.621	0.244	53632	11407	23085	0.9412	0.8235	15.29	2.3	2.3	0.1285	0.1912	10.98	0.78
Yuming	5.19	1.96	0.377649	9.32	64775	11505	6234	1787	29121	0.424	0.225	0.351	12273	13395	16624	0.9257	0.6419	23.65	2.24	4	0.3842	0.4105	10.14	0.46
Hoboksar	9.57	2.38	0.248694	6.74	138919	22227	76422.2	74331	90036	0.254	0.467	0.279	80973	18324	18225	0.904	0.856	25.6	1.57	3.7	0.2	0.24	10.4	0.54
Altay	23.1	23.1	1	6.62	270353	14822	96441.1	11040	64374	0.191	0.212	0.597	68860	85808	19715	0.9749	0.5022	9.01	2.23	3.8	0.3465	0.3597	18.46	2.3
Burqin	6.97	1.91	0.274032	11.16	91799	14145	14223.2	6350	32085	0.232	0.311	0.457	99418	65927	19462	0.8232	0.7172	19.7	3.66	1.4	0.4186	0.466	11.11	0.54
Fuyun	9.24	3.11	0.33658	19.17	356754	42357	333273	33556	60961	0.134	0.736	0.13	145106	34401	17044	0.8889	0.8418	16.5	3.06	2.37	0.386	0.39	11.78	1.45
Fuhai	7.35	2.9	0.394558	13.54	152061	20521	16373.1	8990	36498	0.421	0.309	0.27	53122	28488	16407	0.834	0.7447	11.49	1.86	3.1	0.2648	0.3178	10.21	0.48
Habahe	8.45	1.92	0.227219	10.25	209671	26812	146896	21219	44908	0.168	0.682	0.15	64414	23177	20904	0.8744	0.6996	14.35	1.85	2.36	0.3744	0.4128	8.97	0.63
Qinghe	6.15	1.78	0.289431	15.59	63280	11044	3266.9	2502	32579	0.306	0.317	0.377	56301	15094	21085	0.6268	0.6197	18.31	2.67	1.2	0.2675	0.2825	7.04	0.62
Jeminay	3.91	1.31	0.335038	8.35	30888	8580	3332.8	1502	27569	0.378	0.216	0.406	24281	6095	17069	0.7945	0.4384	29.22	3.55	1	0.2948	0.3237	20.55	0.3
Bole	26.26	26.26	1	8.19	627760	24145	193804	18321	53935	0.235	0.16	0.605	162771	103050	20077	0.9929	0.9875	13.67	2.07	9.5	0.3422	0.4547	17.43	5.52
Jinghe	14.04	7.6	0.541311	6.66	176955	12640	24146.1	5891	46360	0.427	0.145	0.428	61264	30121	14864	0.8675	0.6752	16.67	2.51	1.9	0.1971	0.3756	14.53	0.34
Wenquan	7.41	4.42	0.596491	8.13	77221	10449	2643.7	2219	33436	0.479	0.132	0.389	20431	14466	14080	0.9875	0.875	19.32	0.82	1.02	0.3562	0.2543	23.86	0.41
Korla	48.51	48.51	1	8.44	4464949	88502	4.27993e+06	96509	117229	0.039	0.833	0.128	1427458	302281	27841	1	1	27.87	2.27	28.2	0.3022	0.3824	9.02	14.72
Luntai	11.05	6.7	0.606335	15.72	246183	22179	166737	61316	73258	0.313	0.417	0.27	112428	21015	24937	1	0.95	22.06	2.33	3.48	0.3122	0.3644	10	0.66
Yuli	11.73	7.16	0.610401	8.89	223066	18224	101832	13161	39766	0.584	0.201	0.215	99533	10098	19962	1	1	27.04	1.84	1.9	0.3512	0.3575	8.18	0.82
Ruoqiang	3.26	1.77	0.542945	9.48	83231	25531	59585.6	6485	25584	0.239	0.525	0.236	191043	4753	27672	1	1	23.33	1.5	1.2	0.3767	0.3988	10	0.07
Qiemo	6.22	1.98	0.318328	12.64	84915	14059	3442.2	24498	39707	0.419	0.156	0.425	31856	5719	28020	0.8571	0.881	15.71	3.33	2.5	0.3122	0.4	9.05	0.51
Yanqi	13.1	9.03	0.689313	11.42	235029	18177	43448.8	11522	42788	0.306	0.324	0.37	69576	29666	23034	0.7449	0.7562	16.93	1.37	5.76	0.3276	0.3642	8.35	1.12
Hejing	18.53	12.49	0.674042	8.39	316094	16967	255789	14156	54072	0.317	0.398	0.285	138465	16250	17313	0.8293	0.7866	15.04	2.2	2.7	0.3613	0.3421	7.52	1.07
Hoxud	7.1	4.11	0.578873	7.72	120707	17025	27603.8	5752	30778	0.557	0.2	0.243	37051	9176	16493	0.9405	0.8869	27.98	2.75	3.2	0.3539	0.3963	7.74	0.91
Bohu	5.93	3.05	0.514334	9.88	91820	15484	24002.4	3342	25140	0.494	0.198	0.308	18118	14918	20811	0.8397	0.9008	16.79	5.42	2.2	0.3815	0.3652	11.45	0.29
Aksu	46.5	46.5	1	10.47	586128	13555	419238	48589	88003	0.174	0.231	0.595	241535	245253	21878	1	0.983	15.81	5.69	10.57	0.376	0.3961	9.7	4.13
Wensu	23.73	15.99	0.673831	12.7	177728	8520	37094.5	16479	63503	0.496	0.177	0.327	79612	28317	14614	0.9935	0.8798	20.57	4.13	1.61	0.3827	0.4269	7.13	1.04
Kuqa	45.84	33.03	0.72055	11.1	471179	10279	961136	134327	157832	0.215	0.428	0.357	261332	92624	24751	1	0.9251	16.3	4.14	10.5	0.3887	0.4194	11.14	2.2
Xayar	23.09	16.35	0.708099	3.98	197239	8542	66336.8	56384	79593	0.398	0.177	0.425	70559	47687	18875	1	0.9734	24.95	6	3.29	0.36	0.4164	16.56	0.6
Xinhe	15.99	4.85	0.303315	13.74	122378	7649	20550.7	26305	58820	0.524	0.116	0.36	29064	23808	21854	1	1	17.25	2.86	1.85	0.3018	0.3196	9.02	0.45
Baicheng	22.43	8.51	0.379403	11.05	224298	10000	136552	43086	79635	0.236	0.458	0.306	95513	48062	28073	0.9804	0.6512	21.86	2.33	3.21	0.3591	0.4093	8.6	1.05
Wushi	20.31	3.66	0.180207	14.61	97391	4982	9625.1	2143	46038	0.426	0.095	0.479	15662	9729	20535	0.9767	0.8947	22.81	3.49	0.94	0.408	0.5707	12.98	0.56
Awati	22.94	12.45	0.54272	22.3	180352	8404	12155.7	4455	48148	0.446	0.115	0.439	26414	28898	17542	0.9123	0.962	16.08	3.68	6.15	0.3578	0.41	10.82	0.76
Keping	4.59	0.75	0.163399	15.69	30545	6655	1032.72	611	23791	0.272	0.144	0.584	14579	4125	23113	1	1	20.8	3	0.54	0.2398	0.4933	20.8	0.4
Artux	23.39	23.39	1	29.33	134473	5715	27821.4	6019	60809	0.242	0.155	0.603	36149	39047	27276	0.941	0.8689	18.36	3.06	2.8	0.2475	0.2578	2.13	4.3
Akto	18.5	3.71	0.200541	20.68	69880	3763	37842.6	3970	56227	0.317	0.262	0.421	54639	10934	26155	0.9615	0.8846	16.15	3.48	1.2	0.2944	0.2871	8.85	0.5
Akqi	4.05	1.15	0.283951	12.99	23812	5865	136.015	1148	31411	0.221	0.115	0.664	8481	4911	27967	0.9516	0.8871	14.52	2.62	0.69	0.2788	0.3096	8.06	0.49
Wuqia	5.53	1.69	0.305606	14.56	39557	7102	18289.4	4955	39783	0.155	0.391	0.454	17464	5897	24244	1	0.9909	20	6.71	24	0.2797	0.2922	13.64	1.04
Kashkar	45.06	45.06	1	13.96	287438	6379	263629	40958	134615	0.416	0.172	0.412	252858	260310	19740	1	0.7398	16.87	3.3	18.25	0.2475	0.3148	8.98	2.5
Shufu	31.7	3.08	0.0971609	25.41	198379	6258	2300.9	3035	69760	0.57965	0.125883	0.294467	36960	8339	22614	0.9871	0.3677	17.42	0.8	0.75	0.267	0.1674	5.81	0.59
Shule	32.13	9.91	0.308434	16.03	265201	8254	38716	5133	70694	0.4951	0.254271	0.250629	168083	32550	23113	0.895	0.51	7.5	0.57	1.92	0.1311	0.3183	5.63	0.96
Yingisar	24.73	2.78	0.112414	21.17	128843	5210	12582	2211	57357	0.56055	0.108631	0.330819	34457	17987	23811	1	0.3765	8.82	2.61	0.2	0.2458	0.2049	8.82	0.64
Zepu	19.27	5.48	0.28438	17.33	189019	9809	11215	7450	46657	0.36265	0.196258	0.441092	47185	22685	22744	0.98	78.22	7.78	1.29	0.9	0.2435	0.2915	17.78	0.9
Shache	72.32	31.77	0.439298	18.33	383513	5303	21531	10484	129035	0.56295	0.146068	0.290982	102165	58468	21217	0.939	0.6479	5.68	3.33	28	0.0686	0.3637	19.58	2
Yecheng	41.27	10.98	0.266053	20.12	299208	7250	41125.7	11018	87363	0.60035	0.103903	0.295747	112848	49410	27356	0.9023	0.9538	7.38	2.05	0.74	0.1646	0.0886	5.23	0.91
Makit	23.69	6.49	0.273955	19.5	221122	9334	25339.4	5787	52149	0.6024	0.156338	0.241262	78982	32532	19703	0.9527	0.7958	15.12	2.94	2.4	0.0611	0.2271	6.81	0.8
Yopurga	15.22	4.3	0.282523	13	114409	7517	16559	2080	45036	0.4558	0.170369	0.373831	52738	15000	22729	0.4851	0.597	7.84	1.78	1.1	0.109	0.0694	2.99	1.01
Jiashi	37.69	4.35	0.115415	18.42	298693	7925	25479.9	3837	68844	0.5802	0.168421	0.251379	62752	21000	22357	0.9206	0.6679	9.39	0.37	0.5	0.1714	0.1341	8.12	0.67
Bachu	30.92	11.27	0.364489	28.76	313096	10126	22667.1	8324	71975	0.3939	0.163243	0.442857	157310	52576	21277	0.595	0.6375	12.51	0.9	2.1	0.0897	0.1804	9.45	2.98
Tashkorgan	3.53	1.32	0.373938	11.53	38092.2	10791	2701.63	2223	33455	0.1927	0.407408	0.399892	64877	7100	33810	0.7895	0.8772	17.54	0.21	0.6	0.1443	0.2372	6.14	0.73
Hotan	28.54	28.54	1	7.22	176932	6199	45322.2	15351	59786	0.151	0.31	0.539	147821	101004	23562	0.9635	0.9722	13.98	1.43	8	0.15965	0.2136	9.98	3.14
Moyu	48.46	6.77	0.139703	12.82	135540	2798	10480.3	4408	87489	0.48	0.156	0.364	89577	14285	21834	0.5942	0.6041	18.2	2.05	0.87	0.1525	0.2713	2.63	0.5
Pishan	24.2	6.17	0.254959	12.87	73055	3001	4049.2	2844	58600	0.495	0.15	0.355	53433	7382	20244	0.7645	0.7181	16.99	1.33	3.53	0.1136	0.1659	19.31	0.12
Lop	22.56	3.6	0.159574	19.03	79736	3533	9455.2	3485	53942	0.379	0.195	0.426	47793	9421	21643	0.8638	0.6848	17.9	2.33	3.6	0.272	0.28	4.67	0.36
Qira	14.72	2.83	0.192255	14.08	57136	3913	473.724	1920	47942	0.432	0.155	0.413	29789	9800	28477	0.8848	0.6831	17.28	3.4	5.15	0.3	0.3167	0.41	0.39
Yutian	23.91	6.43	0.268925	15.36	87516	3690	703.474	3000	66944	0.447	0.116	0.437	30026	10950	26940	0.9016	0.4918	7.87	4.8	7.5	0.1762	0.2619	1.15	0.93
Minfeng	3.62	1.38	0.381215	10.35	31527	8720	3890.27	1753	23378	0.323	0.27	0.407	18032	2747	28556	0.8037	0.7944	18.69	2.7	0.8	0.0819	0.1082	0.93	0.89

## Sheet: Standardization
index	The total population	Urban population	Proportion of urban population	Natural population growth	GDP	Per capita GDP	Total value of industrial products	Local financial income	Expenditure of local finance	The share of primary industry in GDP	The share of secondary industry in GDP	The share of tertiary industry in GDP	Fixed asset value of the whole society	Retail volume of social commodities	Average employee’s money wage	Water penetration rate	Gas penetration rate	Road area per capita	Drainage pipe density	Domestic garbage removal volume	Green area rate of built-up area	Coverage rate of afforestation in development area	Per capita public green areas	Public facilities
Shihezi	0.867362	1	1	0.01	0.19947	0.306578	0.27991	0.638158	0.641573	0.0479233	0.512195	0.621269	0.380765	0.756414	0.459679	1	0.00952674	0.693288	0.236842	0.452843	0.834406	0.700778	0.438806	0.258679
Changji	0.474949	0.565775	1	0.247203	0.289779	0.309087	0.261199	0.461934	0.553014	0.189918	0.441734	0.56903	0.161322	1	0.648576	1	0.0102597	0.240442	0.615497	0.479401	0.791329	0.631159	0.382516	0.473111
Fukang	0.198089	0.226887	0.867269	0.191608	0.131105	0.402525	0.102969	0.291371	0.193449	0.182819	0.783198	0.106343	0.147717	0.317356	0.548204	0.845509	0.00892451	0.314783	0.247076	0.118829	0.580979	0.45781	0.282303	0.102791
Hutubi	0.264263	0.321102	0.962925	0.231119	0.123034	0.272134	0.0616128	0.120292	0.174945	0.651402	0.330623	0.23694	0.0630824	0.27389	0.372587	0.983238	0.00878356	0.651657	0.565789	0.0646919	0.655105	0.588869	0.44435	0.0190606
Manas	0.204315	0.210383	0.777456	0.209441	0.160798	0.295984	0.0894298	0.167437	0.19899	0.7082	0.367209	0.126866	0.14877	0.296199	0.486432	0.917774	0.00940886	0.832625	0.840643	1	0.794406	0.602434	0.410661	0.0544588
Qitai	0.291051	0.246275	0.656715	0.212238	0.0779433	0.175698	0.022465	0.0953887	0.329161	0.86972	0.130081	0.283582	0.0686285	0.255277	0.559001	0.856104	0.00885916	0.314359	0.282164	0.151515	0.645315	0.541592	0.277612	0.138189
Jimsar	0.150738	0.117609	0.547878	0.147203	0.0408576	0.15403	0.0146341	0.141748	0.212221	0.679801	0.238482	0.333955	0.0426403	0.116858	0.690044	0.700822	0.00598	0.401869	0.520468	0.136193	0.652587	0.443447	0.443497	0.0871341
Mori	0.0802201	0.0501522	0.380741	0.310839	0.0192318	0.113005	0.00438098	0.0271845	0.180776	0.695776	0.0311653	0.602612	0.01	0.0758259	0.93111	0.920936	0.0086298	0.353441	0.19883	0.139598	0.554685	0.308199	0.0891258	0.0810075
Yining	0.607298	0.712226	1	0.380769	0.150017	0.148161	0.0551993	0.378182	0.55686	0.0141995	0.271003	0.988806	0.0861354	0.717635	0.451462	1	0.00884635	0.384027	1	0.640109	0.765315	0.618392	0.324094	0.392784
Kuitun	0.400956	0.483897	1	0.0342657	0.10904	0.362037	0.099865	0.326296	0.275172	0.0212993	0.616531	0.505597	0.141375	0.281771	0.476352	1	0.00895911	0.297366	0.975146	0.180456	0.815385	0.627568	0.374414	0.184479
Yining	0.534608	0.125461	0.128902	0.823427	0.0681076	0.0631242	0.040039	0.0906025	0.403945	0.56798	0.406504	0.220149	0.0543501	0.173051	0.175186	0.913978	0.0082249	0.520816	0.20614	0.136193	0.714965	0.621783	0.21194	0.01
Qapqal	0.22618	0.08332	0.241447	0.693357	0.027416	0.0584804	0.0100016	0.0389033	0.219056	0.828896	0.130081	0.326493	0.0471331	0.0237349	0.213023	0.861796	0.00365565	0.63339	0.103801	0.0578822	0.366573	0.424097	0.484009	0.0537781
Huocheng	0.506661	0.315334	0.483981	0.293706	0.0775599	0.0789928	0.034464	0.104169	0.305056	0.536031	0.163957	0.587687	0.0807688	0.255454	0.110883	0.730234	0.00218596	0.0395072	0.0482456	0.160027	0.793566	0.627568	0.19403	0.0245065
Gongliu	0.217202	0.049992	0.12713	0.716084	0.0240427	0.0518179	0.00905144	0.0343414	0.165893	0.651402	0.273713	0.315299	0.00643038	0.0726388	0.332744	0.934693	0.000272925	0.514868	0.226608	0.061287	0.388531	0.549172	0.423028	0.0326753
Xinyuan	0.405879	0.303958	0.59044	0.481469	0.088814	0.123915	0.0624093	0.154888	0.303271	0.413561	0.49458	0.261194	0.0699237	0.269993	0.354816	0.774035	0.00117883	0.243415	0.0979532	0.30303	0.83021	0.659485	0.268657	0.0973451
Zhaosu	0.202577	0.0778721	0.252599	0.598951	0.0274484	0.0671964	0.0151185	0.0191077	0.169485	0.669152	0.170732	0.438433	0.00830462	0.0660213	0.210061	0.970272	0.00348395	0.84452	0.125731	0.0646919	0.461538	0.543587	0.307463	0.0524166
Takis	0.19331	0.0517545	0.157784	0.488112	0.0155122	0.0330673	0.00376408	0.0207455	0.239985	0.646077	0.100271	0.559701	0.0437336	0.103524	0.49828	0.978653	0.00380813	0.384877	0.0877193	0.217909	0.646713	0.583283	0.54371	0.0374404
Nilka	0.20808	0.0514341	0.141173	0.82972	0.0270485	0.063871	0.0166963	0.0747106	0.208131	0.41711	0.525745	0.214552	0.0387371	0.0831503	0.303077	0.01	0.01	0.73322	0.130117	0.0442629	0.414266	0.322362	0.408955	0.0612662
Tacheng	0.192297	0.253004	1	0.256294	0.0627956	0.18089	0.0138499	0.0754061	0.209031	0.307064	0.204607	0.772388	0.0287531	0.198565	0.353287	0.844719	0.00754579	0.425234	0.479532	0.282601	0.614545	0.623379	0.607676	0.115044
Usu	0.270345	0.339369	1	0.38042	0.152155	0.215077	0.0657081	0.172328	0.323389	0.583955	0.433604	0.166045	0.101192	0.188532	0.0796388	0.840923	0.00622986	0.789295	0.546784	0.503916	0.812028	0.504089	0.244776	0.106195
Emin	0.258471	0.137959	0.383491	0.332867	0.0711696	0.136015	0.0237451	0.0570089	0.2061	0.559105	0.261518	0.429104	0.0611364	0.171191	0.01	0.504586	0.00543799	0.341971	0.121345	0.146408	0.0288112	0.173549	0.165458	0.0660313
Shawan	0.255285	0.274315	0.839875	0.246853	0.195273	0.216979	0.0885324	0.152098	0.273581	0.633653	0.327913	0.259328	0.113633	0.204815	0.317457	0.943074	0.00597744	0.230671	0.20614	0.195778	0.681119	0.548374	0.307036	0.079646
Toli	0.034318	0.0580035	0.752114	0.501748	0.0278307	0.151662	0.0280168	0.0454246	0.117542	0.170394	0.712737	0.216418	0.0334549	0.0250908	0.487627	0.907021	0.00829025	0.408241	0.305556	0.0715015	0.188531	0.242968	0.450746	0.0510551
Yuming	0.0279467	0.0193879	0.310674	0.30035	0.00922354	0.101594	0.00142483	0.00879476	0.0427135	0.683351	0.176152	0.416045	0.00435704	0.0308507	0.17896	0.882511	0.00596334	0.763381	0.296784	0.129384	0.903776	0.680431	0.414925	0.0292716
Hoboksar	0.0913698	0.0261176	0.16784	0.21014	0.0259184	0.226699	0.0178247	0.551318	0.495768	0.381612	0.504065	0.281716	0.0526904	0.0451316	0.255446	0.848197	0.00870668	0.846219	0.19883	0.119169	0.388531	0.340315	0.426013	0.0347175
Altay	0.287286	0.358116	1	0.205944	0.055513	0.140297	0.0225023	0.0779937	0.304907	0.269791	0.158537	0.875	0.0441684	0.240655	0.326629	0.96031	0.00417331	0.141461	0.295322	0.122574	0.798322	0.579094	0.769723	0.154527
Burqin	0.0537214	0.0185868	0.195905	0.364685	0.0153085	0.132398	0.00329156	0.0429193	0.0647582	0.342563	0.292683	0.613806	0.0656673	0.183053	0.314542	0.72043	0.00692819	0.595582	0.504386	0.040858	1	0.791143	0.45629	0.0347175
Fuyun	0.0865914	0.0378145	0.265185	0.644755	0.0749677	0.461577	0.0778396	0.24638	0.279523	0.168619	0.868564	0.00373134	0.0978107	0.0917119	0.199025	0.82432	0.00852473	0.459643	0.416667	0.0738849	0.908811	0.639537	0.484861	0.0966644
Fuhai	0.0592239	0.0344496	0.329402	0.447902	0.0288775	0.206793	0.00379389	0.0626627	0.0975798	0.678026	0.289973	0.264925	0.0330961	0.07458	0.168594	0.737508	0.00728056	0.246814	0.241228	0.0987402	0.56979	0.495512	0.41791	0.0306331
Habahe	0.075152	0.018747	0.144055	0.332867	0.0418494	0.280197	0.0342913	0.154118	0.160129	0.228967	0.795393	0.0410448	0.0410405	0.0591923	0.383432	0.801392	0.00670267	0.368309	0.239766	0.0735444	0.876364	0.685019	0.365032	0.0408441
Qinghe	0.0418477	0.0165038	0.212962	0.51958	0.00888691	0.0962149	0.00073155	0.0141419	0.0684323	0.473908	0.300813	0.464552	0.0353326	0.0357733	0.392079	0.409867	0.00567888	0.536534	0.359649	0.0340483	0.577343	0.425095	0.282729	0.0401634
Jeminay	0.00941211	0.00897292	0.263477	0.266434	0.00159329	0.0674648	0.000746948	0.00666338	0.0311705	0.601704	0.163957	0.518657	0.0128052	0.00970024	0.20022	0.675047	0.00335582	1	0.488304	0.0272387	0.653706	0.507281	0.858849	0.0183799
Bole	0.333044	0.408749	1	0.260839	0.135989	0.249078	0.0452516	0.132445	0.227267	0.347888	0.0880759	0.889925	0.110239	0.29061	0.343923	0.988773	0.0103916	0.339422	0.27193	0.31665	0.786294	0.768602	0.7258	0.373724
Jinghe	0.156096	0.109758	0.491948	0.207343	0.0344828	0.114837	0.0056101	0.0394867	0.170928	0.688676	0.0677507	0.559701	0.0388243	0.0793114	0.0948787	0.790481	0.00639003	0.466865	0.336257	0.0578822	0.38042	0.610812	0.602132	0.0211028
Wenquan	0.0600927	0.0588047	0.553067	0.258741	0.012026	0.0892724	0.000585936	0.0120255	0.0748063	0.780973	0.0501355	0.48694	0.0100965	0.0339537	0.057424	0.980234	0.00895014	0.579439	0.0891813	0.0279196	0.825455	0.368841	1	0.0258679
Korla	0.655227	0.765262	1	0.26958	1	1	1	0.717177	0.698016	0.01	1	0.01	1	0.867847	0.714839	1	0.0105518	0.942651	0.30117	0.953354	0.674406	0.624377	0.367164	1
Luntai	0.1128	0.0953373	0.56397	0.524126	0.0500707	0.226139	0.0389274	0.453985	0.370982	0.486333	0.436314	0.264925	0.0748204	0.0529283	0.576104	1	0.00991114	0.695837	0.309942	0.111679	0.702378	0.58847	0.408955	0.0428863
Yuli	0.122647	0.102708	0.568473	0.285315	0.0448655	0.179992	0.023762	0.0938556	0.121886	0.967341	0.143631	0.162313	0.0657482	0.0212982	0.338429	1	0.0105518	0.907392	0.238304	0.0578822	0.811469	0.574706	0.331343	0.0537781
Ruoqiang	0.01	0.0163435	0.493758	0.305944	0.0133792	0.26525	0.0138908	0.0439289	0.0164071	0.354988	0.582656	0.201493	0.130129	0.00581203	0.706765	1	0.0105518	0.749788	0.188596	0.0340483	0.882797	0.657092	0.408955	0.00272294
Qiemo	0.0428613	0.0197084	0.244968	0.416434	0.0137584	0.131394	0.00077251	0.17864	0.121447	0.674476	0.0826558	0.554104	0.0181345	0.00861085	0.72339	0.774035	0.00902702	0.426083	0.45614	0.0783112	0.702378	0.659485	0.368443	0.0326753
Yanqi	0.142485	0.132671	0.655878	0.373776	0.0475592	0.179443	0.0101203	0.0815983	0.144362	0.473908	0.310298	0.451493	0.0446721	0.0779931	0.48519	0.596616	0.00742791	0.47791	0.169591	0.189309	0.745455	0.588071	0.338593	0.0742001
Hejing	0.221112	0.188111	0.638963	0.267832	0.0658124	0.165325	0.0597349	0.101297	0.228286	0.493433	0.410569	0.29291	0.0931385	0.0391226	0.211877	0.730076	0.00781744	0.397621	0.290936	0.0851209	0.83972	0.543986	0.303198	0.0707965
Hoxud	0.0556038	0.0538375	0.533553	0.244406	0.0218176	0.166002	0.00641801	0.0384472	0.0550374	0.919418	0.142276	0.214552	0.0217894	0.0186269	0.172702	0.905914	0.00910262	0.947324	0.371345	0.102145	0.819021	0.652105	0.31258	0.0599047
Bohu	0.038662	0.0368531	0.462068	0.31993	0.0153132	0.148021	0.00557653	0.0204239	0.0131049	0.807597	0.139566	0.335821	0.00846925	0.0352633	0.378989	0.746521	0.00928072	0.471963	0.761696	0.0680967	0.896224	0.590066	0.470789	0.0176991
Aksu	0.626122	0.733056	1	0.340559	0.126615	0.125513	0.0979258	0.358805	0.480648	0.239617	0.184282	0.871269	0.165653	0.702619	0.429964	1	0.010334	0.430331	0.80117	0.353081	0.880839	0.651706	0.396162	0.279101
Wensu	0.296409	0.244192	0.638729	0.418531	0.0346569	0.0667647	0.00863557	0.118669	0.298429	0.811147	0.111111	0.371269	0.0517329	0.0740846	0.0829352	0.989722	0.00901164	0.63254	0.573099	0.0480082	0.89958	0.713146	0.286567	0.0687543
Kuqa	0.616565	0.517225	0.690476	0.362587	0.100733	0.0872888	0.224544	1	1	0.312389	0.45122	0.427239	0.179581	0.260403	0.567218	1	0.00959209	0.451147	0.574561	0.350698	0.916364	0.698185	0.457569	0.14772
Xayar	0.287142	0.24996	0.676685	0.113636	0.0390501	0.0670214	0.0154682	0.4171	0.418098	0.637203	0.111111	0.554104	0.0453637	0.130206	0.286499	1	0.010211	0.818607	0.846491	0.105209	0.836084	0.6922	0.688699	0.0388019
Xinhe	0.184332	0.0656946	0.228339	0.454895	0.0221939	0.0566018	0.00477002	0.192154	0.263599	0.860845	0.0284553	0.432836	0.0161702	0.0610206	0.428817	1	0.0105518	0.491504	0.387427	0.0561798	0.673287	0.499102	0.367164	0.0285909
Baicheng	0.277585	0.124339	0.312616	0.360839	0.0451429	0.0840334	0.0318744	0.317651	0.418411	0.349663	0.49187	0.33209	0.0629199	0.131292	0.725922	0.969007	0.00608251	0.687341	0.309942	0.102486	0.833566	0.678037	0.349254	0.069435
Wushi	0.246887	0.0466271	0.0919831	0.485315	0.0165676	0.0254831	0.00221718	0.0114571	0.168533	0.686901	0.01	0.654851	0.00674135	0.0202291	0.365804	0.963156	0.00920256	0.727698	0.479532	0.0251958	0.97035	1	0.536034	0.036079
Awati	0.28497	0.18747	0.493509	0.754196	0.0352477	0.0654112	0.00280847	0.0287475	0.184227	0.7224	0.0271003	0.580224	0.0143058	0.0757679	0.222817	0.861322	0.0100649	0.441801	0.50731	0.202588	0.82993	0.679433	0.443923	0.0496937
Keping	0.0192586	0.01	0.0733661	0.523077	0.00151605	0.0450037	0.000209521	0.01	0.00307168	0.413561	0.0663957	0.850746	0.00597941	0.00399251	0.488964	1	0.0105518	0.642311	0.407895	0.0115764	0.49986	0.845601	0.86951	0.0251872
Artux	0.291486	0.362762	1	1	0.0249173	0.0340358	0.00646886	0.0404439	0.278393	0.360312	0.0813008	0.886194	0.0211548	0.105173	0.687846	0.906705	0.00887198	0.538658	0.416667	0.0885257	0.521399	0.375823	0.0733475	0.290674
Akto	0.220678	0.0474283	0.114505	0.697552	0.010373	0.0112597	0.00881037	0.0251204	0.244314	0.493433	0.226287	0.546642	0.0341633	0.0237204	0.634292	0.939121	0.00907315	0.444775	0.47807	0.0340483	0.652587	0.434271	0.359915	0.0319946
Akqi	0.0114393	0.00640923	0.206891	0.428671	0.01	0.035786	0.01	0.00401597	0.0597453	0.323039	0.0271003	1	0.00168921	0.00626981	0.720858	0.923466	0.00910518	0.375531	0.352339	0.0166837	0.608951	0.479154	0.326226	0.0313138
Wuqia	0.03287	0.0150617	0.230877	0.483566	0.00354526	0.0502194	0.00424165	0.0324868	0.122012	0.205893	0.401084	0.608209	0.00800913	0.00912657	0.542996	1	0.0104352	0.608326	0.950292	0.810351	0.611469	0.444444	0.564179	0.0687543
Kashkar	0.605271	0.709982	1	0.462587	0.05936	0.0417833	0.0615667	0.301737	0.827324	0.669152	0.104336	0.529851	0.173619	0.746244	0.327823	1	0.00721777	0.475361	0.451754	0.614573	0.521399	0.489527	0.365458	0.168142
Shufu	0.411816	0.0373338	0.01	0.862937	0.0393067	0.0403715	0.000505839	0.018128	0.344966	0.95962	0.041847	0.310573	0.0217254	0.0162018	0.465125	0.979602	0.00244992	0.498726	0.0862573	0.0187266	0.575944	0.195492	0.230277	0.0381212
Shule	0.418042	0.146771	0.23401	0.534965	0.054353	0.063661	0.00901445	0.0338179	0.351912	0.809549	0.215814	0.228786	0.113976	0.086349	0.488964	0.833966	0.00427326	0.0773152	0.0526316	0.0585632	0.195804	0.496509	0.222601	0.0633084
Yingisar	0.310889	0.0325268	0.0168947	0.714685	0.0236496	0.0281434	0.00290808	0.0119657	0.252718	0.925719	0.0184702	0.378394	0.0199644	0.0441552	0.52231	1	0.00256267	0.13339	0.350877	0.01	0.516643	0.270297	0.358635	0.0415248
Zepu	0.231827	0.0757891	0.207367	0.58042	0.0371994	0.0818048	0.00258867	0.0511457	0.173137	0.574459	0.137206	0.584126	0.0289191	0.0577669	0.471336	0.968374	1	0.0892099	0.157895	0.0238338	0.51021	0.443048	0.740725	0.059224
Shache	1	0.497036	0.378956	0.615385	0.080993	0.0292285	0.00499907	0.0738356	0.785823	0.929979	0.0691972	0.304072	0.0675999	0.161442	0.398385	0.903542	0.00604022	0.01	0.45614	0.946544	0.020979	0.587074	0.817484	0.134105
Yecheng	0.550391	0.163916	0.187068	0.677972	0.0620101	0.0519462	0.00957749	0.0778291	0.475888	0.996361	0.0120642	0.31296	0.0751158	0.135198	0.691668	0.845509	0.00995983	0.0722175	0.269006	0.0183861	0.28951	0.0383004	0.205544	0.0599047
Makit	0.29583	0.0919724	0.19582	0.656294	0.0444279	0.0762625	0.00588892	0.0387089	0.213984	1	0.0831135	0.21131	0.0512897	0.0862968	0.326056	0.925206	0.00793532	0.40102	0.399123	0.0749064	0.01	0.314582	0.272921	0.0524166
Yopurga	0.173183	0.0568819	0.20531	0.429021	0.0203994	0.0550616	0.00383733	0.010986	0.161081	0.739794	0.102126	0.45864	0.0328259	0.0355009	0.470619	0.1858	0.00538802	0.0917587	0.229532	0.0306435	0.133986	0.01	0.110021	0.066712
Jiashi	0.498552	0.0576831	0.0202188	0.618531	0.0618943	0.0598222	0.00592175	0.0241258	0.338153	0.960596	0.0994865	0.230185	0.0398712	0.0528849	0.452847	0.874447	0.00629649	0.157604	0.0233918	0.0102145	0.308531	0.129064	0.328785	0.0435671
Bachu	0.400521	0.168563	0.296097	0.98007	0.0651374	0.0855036	0.00526452	0.057682	0.36144	0.629925	0.0924699	0.58742	0.106397	0.144371	0.401252	0.359583	0.00590696	0.290144	0.100877	0.0646919	0.08	0.221424	0.385501	0.200817
Tashkorgan	0.00390964	0.00913315	0.306563	0.377622	0.00321544	0.0932629	0.000599471	0.0120554	0.0749476	0.272808	0.423317	0.507261	0.0413662	0.0126121	1	0.667141	0.00897833	0.503823	0.01	0.0136193	0.232727	0.33473	0.24435	0.0476515
Hotan	0.366058	0.445281	1	0.226923	0.0344777	0.0396831	0.010558	0.110234	0.270784	0.198793	0.291328	0.766791	0.0997208	0.284682	0.510415	0.942283	0.0101956	0.352591	0.178363	0.265577	0.275664	0.287652	0.408102	0.211709
Moyu	0.654503	0.0964589	0.0471202	0.422727	0.0251575	0.01	0.00241701	0.028396	0.476825	0.782748	0.0826558	0.440299	0.0587437	0.0334293	0.427862	0.358318	0.005479	0.531861	0.269006	0.0228124	0.255664	0.402753	0.0946695	0.0319946
Pishan	0.303215	0.0868451	0.17478	0.424476	0.0110879	0.00236862	0.000914339	0.0166996	0.261963	0.809372	0.0745257	0.423507	0.0333149	0.0134291	0.351901	0.627609	0.00693972	0.480459	0.163743	0.113381	0.146853	0.1925	0.80597	0.00612662
Lop	0.279467	0.0456658	0.0691304	0.63986	0.0125923	0.00857603	0.00217748	0.0214933	0.227319	0.603479	0.135501	0.55597	0.0293469	0.0193367	0.418737	0.78463	0.00651303	0.519116	0.309942	0.115764	0.58993	0.420108	0.181663	0.0224643
Qira	0.165943	0.033328	0.105328	0.466783	0.00750348	0.0130099	7.89078e-05	0.0097894	0.182694	0.697551	0.0813008	0.531716	0.0166803	0.0204348	0.745223	0.817837	0.00649125	0.492778	0.466374	0.168539	0.668252	0.493317	0.01	0.0245065
Yutian	0.299015	0.0910111	0.190249	0.511538	0.0143441	0.0104079	0.00013259	0.0178662	0.324022	0.724175	0.0284553	0.576493	0.016847	0.0237668	0.671794	0.844402	0.00404005	0.0930331	0.671053	0.248553	0.321958	0.384002	0.0315565	0.0612662
Minfeng	0.00521286	0.0100945	0.314624	0.336364	0.00173717	0.0690983	0.000877204	0.00854049	0.01	0.504082	0.237127	0.520522	0.00840874	0	0.748997	0.689595	0.00791738	0.552676	0.364035	0.020429	0.0581818	0.0773988	0.0221748	0.0585432
