# Supplementary material for: Study of coordinated development of county urbanization in arid areas of China: The case of Xinjiang
Source: PLoS One. 2022 Oct 14;17(10):e0276235. doi: 10.1371/journal.pone.0276235 (PMC9565395; doi:10.1371/journal.pone.0276235)
Supplement: S1 Data — (ZIP) [file pone.0276235.s001.zip › data/2010.xlsx]

## Sheet: Basic_data
	Population development level				Economic development level								Social development level							Living environment construction level
index	The total population	Urban population	Proportion of urban population	Natural population growth	GDP	Per capita GDP	Total value of industrial products	Local financial income	Expenditure of local finance	The share of primary industry in GDP	The share of secondary industry in GDP	The share of tertiary industry in GDP	Fixed asset value of the whole society	Retail volume of social commodities	Average employee’s money wage	Water penetration rate	Gas penetration rate	Road area per capita	Drainage pipe density	Domestic garbage removal volume	Green area rate of built-up area	Coverage rate of afforestation in development area	Per capita public green areas	Public facilities
Shihezi	62.98	62.98	1	-0.576369	1349995	42816	2002302	137555	172440	0.068	0.508	0.424	866979	434499	32221	1	0.9712	22.56	10.68	3.83	0.3682	0.4292	10.4	3.83
Changji	37.32	37.32	1	6.76064	1786301	37686	642136	119565	187024	0.14	0.439	0.421	450028	468594	34653	1	1	9.37	3.35	7.12	0.2498	0.3881	8.69	12.75
Fukang	16.7801	14.765	0.879914	5.05259	807225	49251	455402	56756	99047	0.175	0.623	0.202	349988	155691	31106	1	0.9175	12.95	7.11	1.54	0.3276	0.3342	7.92	2.19
Hutubi	21.785	20.245	0.929309	6.56159	798933	36184	164200	28644	86153	0.41	0.338	0.252	180528	132359	26245	0.9981	0.9249	21.35	7.56	2.42	0.3024	0.3829	10.4	0.43
Manas	17.5351	14.07	0.80239	6.71647	1019468	39316	304611	29851	89531	0.447	0.358	0.195	350050	145512	33119	0.9814	0.9981	26.21	11.83	2.04	0.3012	0.323	13.75	0.95
Qitai	23.7837	16.285	0.684712	6.19461	569392	26973	104376	30277	119837	0.501	0.256	0.243	221353	127319	29455	0.8474	0.7946	14.99	8.08	4	0.3725	0.3908	5.37	2.43
Jimsar	13.9594	9.03	0.646877	6.36197	312012	24038	90587	28911	84347	0.371	0.362	0.267	232342	61152	36189	0.8243	0.8108	15.14	8.61	4.2	0.3028	0.4028	16.76	0.89
Mori	8.89998	3.91	0.439327	7.62803	138095	15534	13679	10420	66287	0.487	0.149	0.364	4344	37297	34513	0.9701	0.7906	12.56	5.32	3.53	0.2772	0.2439	2.14	1.22
Yining	48.155	48.155	1	9.25917	950356	20518	163452	95181	200553	0.048	0.287	0.665	354608	364339	29155	0.9919	0.9252	17.09	11.2	4.9	0.3461	0.3838	8.51	19.8
Kuitun	30.855	30.855	1	4.73893	723764	47554	332861	78216	121445	0.061	0.555	0.384	422934	135857	30453	1	0.9069	13.8	8.31	2.74	0.353	0.4015	9.01	5.09
Yining	41.8435	8.715	0.208276	18.8519	421679	10188	120724	21183	145098	0.408	0.345	0.247	383887	77837	20799	0.8863	0.6189	19.28	4.07	1.72	0.3141	0.3627	5.05	0.03
Qapqal	19.2087	6.225	0.324071	13.4544	220406	11485	34715	13106	94153	0.499	0.231	0.27	107809	16374	25644	0.9375	0.5764	25.76	11	1.9	0.256	0.316	18.06	0.82
Huocheng	39.757	20.85	0.524437	11.413	492908	12520	78540	17498	109073	0.343	0.2	0.457	179313	109911	22175	0.9495	0.3949	6.32	4.86	5.4	0.3682	0.4143	4.74	0.18
Gongliu	19.623	3.885	0.197982	16.5735	192082	10185	38854	8516	83323	0.396	0.314	0.29	68067	33468	28426	0.8423	0.1836	11.88	3.19	2.2	0.2245	0.3447	16.2	0.51
Xinyuan	30.5045	20.31	0.665804	12.3716	505205	16795	192579	29165	112793	0.303	0.472	0.225	197122	133976	25426	0.9517	0.2654	13.5	3.65	9.1	0.3412	0.4518	7.1	0.5
Zhaosu	18.0511	5.74	0.317985	14.2753	215339	12118	37544	5965	92268	0.438	0.228	0.334	28897	29518	24747	0.9914	0.6466	21.55	6.55	2.1	0.2955	0.3403	4.31	0.8
Takis	16.1893	3.985	0.246151	14.7858	134235	8364	16582	6354	85157	0.435	0.179	0.386	81606	52457	31907	0.9738	0.5236	14.69	3.23	7	0.3682	0.4083	14.92	0.58
Nilka	18.1749	4.045	0.22256	17.3832	226558	12573	84364	18678	94134	0.284	0.503	0.213	231102	41921	28600	0.3725	0.2063	22.35	4.68	1.52	0.232	0.2549	10.32	0.93
Tacheng	16.885	16.885	1	6.67665	421951	19586	70056	17122	88479	0.234	0.282	0.484	75848	91809	27444	0.9196	0.7766	15.8	6.67	1.73	0.2681	0.3862	13.76	6.3
Usu	22.56	22.56	1	9.86664	961768	27069	281741	40854	121871	0.37	0.433	0.197	335900	86907	19866	0.8944	0.6778	26.11	6	2	0.3645	0.3	6.89	7.9
Emin	21.599	9.485	0.43914	8.48665	324745	20170	81663	13139	89753	0.318	0.358	0.324	211458	78756	18181	0.8454	0.8019	15.53	3.29	4.5	0.0757	0.1607	12.08	1
Shawan	21.3449	18.23	0.854068	7.86333	1085703	27486	212491	33358	102529	0.516	0.264	0.22	291331	94341	26785	0.9651	0.6989	11.1	5.93	6.2	0.296	0.3387	8.84	1.2
Toli	9.87346	4.42	0.447665	12.0867	231376	23371	122414	15385	73090	0.121	0.649	0.23	92202	15297	32852	0.9681	0.8287	18.57	4.09	2.33	0.1577	0.2204	11.95	0.78
Yuming	5.81883	2.015	0.346289	8.19	87064	13547	6015	2606	57368	0.432	0.215	0.353	24760	17137	22230	0.9333	0.7333	23.33	4.21	2.7	0.3842	0.4105	10	0.46
Hoboksar	5.28465	2.42	0.45793	6.40667	216074	35349	79293	57286	100142	0.2	0.551	0.249	214908	22767	23751	0.904	0.872	26.8	4.4	2	0.2	0.28	11.2	0.54
Altay	23.38	23.38	1	6.92333	348547	18689	47303	18683	118944	0.178	0.196	0.626	184863	113004	25499	0.9517	0.7713	8.76	5.93	2.3	0.3616	0.3748	19.46	3.8
Burqin	7.15056	1.975	0.276202	10.9567	111585	16780	15605	9319	63856	0.222	0.334	0.444	155192	70972	24932	0.8125	0.7548	23.03	4.33	1.5	0.3181	0.4763	10.58	0.54
Fuyun	9.42581	3.19	0.338433	14.69	330609	37655	183613	57685	114954	0.173	0.654	0.173	255222	45023	18832	0.896	0.8691	16.78	6.8	2.37	0.4247	0.39	11.74	0.44
Fuhai	7.43532	2.91	0.391375	11.5167	200634	26365	26468	13048	69488	0.395	0.302	0.303	133328	37064	21658	0.7704	0.6667	10	4.24	3.1	0.386	0.1864	8.52	0.49
Habahe	8.66439	1.925	0.222174	10.1067	267983	32309	151511	27647	91090	0.184	0.64	0.176	142929	30002	26892	0.9182	0.7591	15.5	4.87	2.37	0.1674	0.4154	9.09	0.63
Qinghe	6.3509	1.885	0.296808	14.1867	103610	16240	32240	6648	59180	0.241	0.443	0.315	106233	20226	28000	0.7362	0.638	15.95	7	1.26	0.3769	0.29	16.56	0.62
Jeminay	3.93016	1.335	0.339681	9.92	40019	10787	2034	2235	49513	0.372	0.213	0.415	80136	7709	24325	0.7742	0.7226	20.65	3.72	1.27	0.275	0.2168	10.32	0.49
Bole	26.395	26.395	1	9.08	852107	32523	119942	30211	97287	0.29	0.223	0.487	408630	134811	27396	0.9496	0.4926	9.79	5.01	2.36	0.2104	0.4556	11.57	8.39
Jinghe	14.3549	8.635	0.601537	9.48	348511	24371	36187	10003	73404	0.562	0.158	0.28	95241	33087	22944	0.9244	0.6933	18.36	4.25	2.2	0.3069	0.3456	14.71	0.69
Wenquan	7.54006	4.5	0.596813	7.45333	111995	15073	7886	3422	58764	0.488	0.153	0.359	39818	15249	20015	0.9149	0.8191	20.21	15.14	1.02	0.2	0.2771	26.6	0.41
Korla	51.37	51.37	1	7.43667	4392402	80340	3029961	156342	208617	0.067	0.783	0.149	1844970	425335	34628	1	1	27.38	4.43	6.52	0.3721	0.3832	10.9	24.12
Luntai	11.21	6.76	0.603033	14.3333	341889	29990	116425	53532	75453	0.342	0.377	0.281	166763	25982	31588	1	1	20.16	7.52	3.7	0.2872	0.3265	4.19	0.7
Yuli	11.05	6.41	0.58009	8.11	312932	27699	45273	10593	57109	0.597	0.204	0.199	56872	12298	27304	1	1	23.64	6.47	2.3	0.3491	0.3879	8.38	0.82
Ruoqiang	3.24	1.71	0.527778	7.2	223782	39149	135900	26285	62308	0.231	0.636	0.133	199905	4711	33859	1	0.7348	23.26	7.31	1.4	0.3231	0.3538	12.12	0.5
Qiemo	6.32	2	0.316456	10.3833	109058	17031	7087	17524	63122	0.49	0.143	0.367	61190	5883	30229	0.7665	0.7576	13.85	6.11	2.5	0.2111	0.2241	8.66	0.51
Yanqi	13.87	9.56	0.689257	9.12	318991	22501	77520	14233	64700	0.287	0.334	0.379	112632	38836	29237	0.8197	0.8707	20.15	6.09	4.4	0.3211	0.368	7.65	1.12
Hejing	18.71	14.72	0.786745	6.79667	425189	22653	141238	27759	101482	0.323	0.381	0.296	236389	20139	25456	0.9822	0.929	13.59	2.74	3.6	0.3662	0.3904	11.01	1.03
Hoxud	7.58	4.23	0.558047	5.99667	153937	20955	17456	8806	52134	0.587	0.169	0.244	51404	11342	22698	0.9665	0.9497	31.79	8.86	1.95	0.3706	0.4033	12.85	0.91
Bohu	5.98	3.07	0.513378	7.14667	123790	20495	13066	5103	42820	0.49	0.192	0.318	28963	16813	25252	0.9403	0.9627	20.37	9.04	0.53	0.3138	0.3617	7.46	0.29
Aksu	47.64	47.64	1	8.32333	1114162	23165	219953	81544	151980	0.208	0.294	0.498	348196	328201	30716	1	0.998	12.18	6.41	4.13	0.3893	0.4039	6.96	11.34
Wensu	24.07	16.21	0.673452	11.47	310231	12774	35685	17678	99331	0.554	0.214	0.232	161532	28260	19813	0.994	0.7621	20.73	5.96	1.78	0.4019	0.4442	7.46	1.04
Kuqa	47.51	34.41	0.724269	10.1067	810556	17183	353010	166020	224018	0.171	0.565	0.264	371229	94518	33226	0.9352	0.8842	15.58	5.18	11.2	0.3895	0.4235	10.62	2.2
Xayar	23.46	16.67	0.710571	10.5967	256549	10596	26490	47606	104270	0.384	0.176	0.44	104825	51500	23686	1	0.98	24.55	9.38	3.4	0.3785	0.4369	18.16	0.6
Xinhe	16.29	4.99	0.306323	15.01	169840	10299	19855	28560	95334	0.483	0.168	0.349	47194	21196	29878	1	0.6691	12.98	5	1.45	0.2767	0.2767	8.41	0.45
Baicheng	22.91	8.76	0.382366	9.71333	265478	11583	100348	57164	119456	0.244	0.454	0.302	132125	40212	31588	0.9091	0.7188	20.21	6.18	1.75	0.3707	42.28	8.25	1.06
Wushi	20.66	3.69	0.178606	12.4867	138420	6670	5640	4106	84216	0.451	0.098	0.451	34789	9910	29403	0.9556	0.9386	22.18	4	2.2	0.424	0.5947	12.63	0.56
Awati	23.27	12.57	0.54018	14.5333	277668	11534	15635	7170	92885	0.557	0.125	0.318	53027	26395	26775	1	0.9634	17.24	3.33	3.4	0.3167	0.3625	10.42	0.77
Keping	4.69	0.77	0.164179	14.5767	39875	8308	1262	964	44028	0.297	0.159	0.544	18380	2730	26320	0.8873	0.8873	21.83	5.4	0.52	0.259	0.295	23.94	0.28
Artux	24.06	24.06	1	15.94	174289	7128	15138	9962	106286	0.197	0.171	0.632	56154	55554	28473	1	0.9429	16	5.9	4.3	0.2444	0.2639	1.86	3
Akto	19.19	3.83	0.199583	12.3567	97000	4936	9180	8284	112015	0.334	0.243	0.423	99852	14774	35594	0.9697	0.903	18.18	3.6	1.1	0.1629	0.1876	11.21	1
Akqi	4.11	1.18	0.287105	10.37	63076	11085	13223	2844	56546	0.11	0.359	0.531	62842	5712	34485	0.9848	0.9091	13.86	12.69	0.43	0.3046	0.3198	7.58	0.49
Wuqia	5.66	1.73	0.305654	10.7833	35174	8476	412	8478	63988	0.168	0.187	0.645	43532	7232	30671	0.8897	0.8529	16.18	6.97	0.4	0.2422	0.3056	11.03	1.04
Kashkar	45.89	45.89	1	9.25	774733	14645	125287	77326	315308	0.05	0.254	0.696	432356	345560	31895	1	0.9416	17.54	3.44	2.56	0.3237	0.3621	10.63	19
Shufu	32.79	3.13	0.0954559	16.07	207154	6258	6452	5426	127999	0.613	0.093	0.294	89026	8266	33980	0.9917	0.3196	15.21	2.64	0.9	0.065	0.1406	4.96	0.18
Shule	33	10.12	0.306667	10.4	281699	8254	27230	13016	116085	0.507	0.243	0.25	332169	34669	27731	0.9025	0.515	8.26	3.13	2	0.2843	0.3487	5.9	4.56
Yingisar	26.14	2.86	0.109411	13.83	138671	5210	6137	6269	112251	0.524	0.145	0.331	103374	22965	28785	0.9767	0.3326	9.77	6.53	0.55	0.0551	0.0796	4.65	6
Zepu	19.44	5.56	0.286008	12.36	198249	9809	17379	14519	88963	0.378	0.181	0.441	144771	24501	28796	0.8606	0.397	15.58	10.14	1.95	0.3768	0.4739	14.29	0.5
Shache	74.02	32.55	0.439746	13.86	409468	5303	21785	17579	277992	0.589	0.12	0.291	204664	73191	33658	0.8915	0.6783	10.35	2.55	18.2	0.2455	0.2855	16.43	0.6
Yecheng	42.27	11.17	0.264254	14.0367	315537	7250	16622	16095	194680	0.581	0.123	0.296	146191	59554	33077	0.9962	0.76	7.38	2.59	4.35	0.0659	0.0849	5.23	0.23
Makit	24.12	6.61	0.274046	9.20667	228005	9334	18386	9216	104506	0.589	0.17	0.241	109776	46558	25147	0.9247	0.7756	12.18	4.77	3.96	0.145	0.2147	5.42	3.99
Yopurga	15.63	4.42	0.28279	9.19333	117644	7517	5014	4515	91196	0.483	0.143	0.374	62243	19404	32522	0.5323	0.6084	7.22	3.38	1.09	0.0324	0.0382	3.04	1.2
Jiashi	38.5	4.47	0.116104	16.5	306020	7925	32945	11971	146318	0.564	0.185	0.251	170358	27166	29512	0.8052	0.4805	7.9	2.01	2.74	0.1794	0.1844	6.75	2.16
Bachu	31.79	11.69	0.367726	19.4433	333218	10126	22217	12009	127286	0.411	0.147	0.442	210717	63960	30265	0.5798	0.5174	9.46	1.09	18	0.1455	0.1409	7.14	2
Tashkorgan	3.69	1.34	0.363144	9.63333	38848	10791	2870	4547	58688	0.204	0.396	0.4	96462	8614	48317	0.8482	1	27.05	2.93	0.62	0.1026	0.2493	6.25	0.88
Hotan	29.51	29.51	1	9.69667	264788	8327	30549	25575	126110	0.109	0.301	0.59	248133	99934	34701	0.9654	0.9738	16.54	4.19	3.32	0.1825	0.1825	9.23	12.22
Moyu	49.21	6.89	0.140012	12.5533	182086	3599	5756	8166	182215	0.451	0.1	0.449	135502	25788	26060	0.7732	0.6399	17.88	5.14	1.64	0.273	0.273	2.5	0.5
Pishan	24.91	7.11	0.285428	13.03	105162	4140	4189	6803	106289	0.512	0.102	0.386	67224	13263	27950	0.8669	0.7323	16.36	2.5	0.89	0.1705	0.1705	7.81	0.12
Lop	23.09	3.76	0.162841	13.1	113040	4796	3936	4685	101440	0.349	0.137	0.514	66023	14743	28724	0.8937	0.7224	17.49	2.8	3.62	0.288	0.288	4.56	0.36
Qira	14.99	2.93	0.195464	12.1333	78941	5221	744	2980	89704	0.44	0.124	0.436	59570	14429	34647	0.9019	0.7126	19.76	5	5.41	0.3238	0.3238	0.39	0.39
Yutian	24.51	6.66	0.271726	13.0267	113021	4541	1286	4423	119964	0.407	0.099	0.494	61999	16200	36304	0.8125	0.538	8.07	10.95	7.6	0.2714	0.2714	1.11	0.9
Minfeng	3.67	1.14	0.310627	10.67	41326	11197	2173	2121	45103	0.272	0.147	0.581	22484	6327	36689	0.9654	0.8125	18.39	5.85	0.9	0.117	0.117	1.79	0.89

## Sheet: Standardization
index	The total population	Urban population	Proportion of urban population	Natural population growth	GDP	Per capita GDP	Total value of industrial products	Local financial income	Expenditure of local finance	The share of primary industry in GDP	The share of secondary industry in GDP	The share of tertiary industry in GDP	Fixed asset value of the whole society	Retail volume of social commodities	Average employee’s money wage	Water penetration rate	Gas penetration rate	Road area per capita	Drainage pipe density	Domestic garbage removal volume	Green area rate of built-up area	Coverage rate of afforestation in development area	Per capita public green areas	Public facilities
Shihezi	0.844024	1	1	0.01	0.301756	0.511031	0.660788	0.827543	0.475691	0.0353982	0.601449	0.516874	0.468664	0.926813	0.465888	1	0.964723	0.637613	0.682562	0.192697	0.855978	0.00925623	0.381915	0.157742
Changji	0.481492	0.587526	1	0.366489	0.40189	0.444182	0.211822	0.71855	0.529212	0.162832	0.501449	0.511545	0.242137	1	0.546589	1	1	0.119749	0.160854	0.377528	0.554168	0.00828326	0.316673	0.52802
Fukang	0.191298	0.224964	0.867241	0.281171	0.177189	0.594884	0.150184	0.338019	0.206347	0.224779	0.768116	0.122558	0.187786	0.328338	0.428889	1	0.898947	0.260306	0.42847	0.0640449	0.752485	0.00700728	0.287295	0.0896638
Hutubi	0.262009	0.313053	0.921849	0.356547	0.175286	0.42461	0.0540635	0.167701	0.159027	0.640708	0.355072	0.211368	0.0957196	0.278255	0.267587	0.996972	0.908011	0.590106	0.460498	0.113483	0.688249	0.00816016	0.381915	0.0166044
Manas	0.201965	0.213792	0.781537	0.364283	0.225899	0.465423	0.100411	0.175013	0.171424	0.706195	0.384058	0.110124	0.18782	0.306489	0.495686	0.970359	0.997673	0.780919	0.764413	0.0921348	0.68519	0.00674214	0.509729	0.0381901
Qitai	0.290248	0.249397	0.65144	0.338216	0.122605	0.304583	0.0343167	0.177594	0.282644	0.80177	0.236232	0.195382	0.1179	0.267436	0.374104	0.756813	0.748408	0.3404	0.497509	0.202247	0.866939	0.00834718	0.190004	0.0996264
Jimsar	0.151446	0.132776	0.609612	0.346576	0.0635353	0.266337	0.0297652	0.169318	0.152399	0.571681	0.389855	0.238011	0.12387	0.125406	0.597558	0.72	0.768251	0.34629	0.535231	0.213483	0.689268	0.00863126	0.624571	0.0356995
Mori	0.0799657	0.0504742	0.38016	0.409816	0.0236208	0.155523	0.0043792	0.0572896	0.0861212	0.776991	0.0811594	0.410302	0.01	0.0741998	0.541943	0.952351	0.743508	0.244994	0.301068	0.175843	0.624012	0.00486958	0.0667684	0.0493981
Yining	0.634572	0.761694	1	0.491293	0.210038	0.220469	0.0538166	0.570818	0.578862	0.01	0.281159	0.944938	0.190296	0.776212	0.364149	0.987092	0.908378	0.42285	0.719573	0.252809	0.799643	0.00818147	0.309805	0.820672
Kuitun	0.390153	0.483604	1	0.265503	0.158034	0.572771	0.109735	0.468035	0.288545	0.0230088	0.669565	0.445826	0.227417	0.285764	0.407221	1	0.885963	0.293679	0.513879	0.131461	0.817232	0.00860049	0.328882	0.210046
Yining	0.545402	0.127713	0.124726	0.970455	0.0887043	0.0858602	0.0397128	0.122498	0.375349	0.637168	0.365217	0.202487	0.206203	0.161221	0.0868728	0.818805	0.533195	0.508834	0.2121	0.0741573	0.718073	0.00768196	0.177795	0.01
Qapqal	0.225611	0.0876869	0.252741	0.700848	0.0425114	0.102761	0.0113228	0.0735629	0.188386	0.79823	0.2	0.243339	0.0562119	0.0292875	0.247644	0.900398	0.481137	0.763251	0.705338	0.0842697	0.569972	0.00657642	0.67417	0.0327937
Huocheng	0.515922	0.322778	0.474251	0.59888	0.105052	0.116248	0.0257887	0.100172	0.243141	0.522124	0.155072	0.575488	0.0950595	0.230069	0.132533	0.919522	0.258819	0.01	0.268327	0.280899	0.855978	0.0089035	0.165967	0.00622665
Gongliu	0.231463	0.0500723	0.113346	0.85665	0.036011	0.0858211	0.012689	0.0457542	0.148641	0.615929	0.32029	0.278863	0.0346203	0.0659806	0.339959	0.748685	0.01	0.218296	0.149466	0.101124	0.489676	0.00725585	0.603205	0.0199253
Xinyuan	0.3852	0.314097	0.630536	0.646761	0.107874	0.171955	0.0634309	0.170857	0.256793	0.451327	0.549275	0.16341	0.104735	0.281726	0.24041	0.923028	0.100196	0.2819	0.182206	0.488764	0.787153	0.00979125	0.256009	0.0195102
Zhaosu	0.209256	0.0798907	0.246013	0.741855	0.0413485	0.11101	0.0122566	0.0302988	0.181469	0.690265	0.195652	0.357016	0.0133395	0.0575018	0.217879	0.986295	0.567124	0.597958	0.388612	0.0955056	0.67066	0.00715168	0.149561	0.0319635
Takis	0.182951	0.0516798	0.166597	0.767351	0.0227349	0.062092	0.00533743	0.0326556	0.155372	0.684956	0.124638	0.449378	0.0419759	0.106741	0.455469	0.958247	0.416463	0.328622	0.152313	0.370787	0.855978	0.00876146	0.554369	0.0228311
Nilka	0.211004	0.0526443	0.140517	0.897097	0.0439233	0.116939	0.0277111	0.107321	0.188317	0.417699	0.594203	0.142096	0.123196	0.0841254	0.345733	0.01	0.027805	0.629368	0.255516	0.0629213	0.508794	0.00512999	0.378863	0.0373599
Tacheng	0.19278	0.259042	1	0.362294	0.0887668	0.208324	0.0229882	0.097894	0.167563	0.329204	0.273913	0.623446	0.0388477	0.191212	0.307373	0.871873	0.72636	0.372203	0.397153	0.0747191	0.600816	0.00823829	0.510111	0.260274
Usu	0.272958	0.350265	1	0.521637	0.212657	0.305834	0.0928617	0.241676	0.290108	0.569912	0.492754	0.113677	0.180132	0.18069	0.0559132	0.831713	0.605341	0.776993	0.349466	0.0898876	0.846546	0.00619765	0.247997	0.326692
Emin	0.259382	0.14009	0.379953	0.452705	0.0664576	0.215934	0.0268195	0.0737628	0.172239	0.477876	0.384058	0.339254	0.112524	0.163194	0.01	0.753625	0.757349	0.361602	0.156584	0.230337	0.110375	0.00289997	0.446013	0.0402657
Shawan	0.255791	0.280662	0.838668	0.42157	0.2411	0.311268	0.0700035	0.196261	0.219125	0.828319	0.247826	0.154529	0.155918	0.196648	0.285506	0.944382	0.631186	0.187672	0.344484	0.325843	0.671935	0.00711381	0.322396	0.0485679
Toli	0.0937194	0.0586722	0.389377	0.632529	0.0450291	0.257646	0.0402707	0.0873703	0.111087	0.129204	0.805797	0.172291	0.0477327	0.0269757	0.486826	0.949163	0.790176	0.480958	0.213523	0.108427	0.319398	0.00431326	0.441053	0.0311333
Yuming	0.0364345	0.0200129	0.277304	0.437887	0.0119089	0.129631	0.00184945	0.00994814	0.0533895	0.679646	0.176812	0.390764	0.0110919	0.0309253	0.134358	0.893705	0.673322	0.667845	0.222064	0.129213	0.896763	0.00881354	0.366654	0.0178497
Hoboksar	0.0288875	0.0265231	0.400725	0.348808	0.0415172	0.413729	0.0260372	0.34123	0.210365	0.269027	0.663768	0.206039	0.114398	0.0430104	0.184829	0.847012	0.843214	0.804083	0.235587	0.0898876	0.427224	0.00572419	0.412438	0.0211706
Altay	0.284544	0.363446	1	0.374616	0.0719203	0.196635	0.0154779	0.107351	0.279366	0.230088	0.149275	0.875666	0.0980748	0.236709	0.242832	0.923028	0.719868	0.095799	0.344484	0.106742	0.839154	0.00796841	0.727585	0.156496
Burqin	0.0552494	0.0193699	0.19982	0.576084	0.0175366	0.17176	0.00501494	0.0506192	0.0771997	0.307965	0.349275	0.552398	0.0819547	0.146485	0.224018	0.701195	0.699657	0.656066	0.230605	0.0617978	0.728269	0.0103712	0.388783	0.0211706
Fuyun	0.0873948	0.0389005	0.268618	0.762567	0.0678034	0.443778	0.0604714	0.343647	0.264724	0.221239	0.813043	0.071048	0.1363	0.090784	0.0216021	0.834263	0.839662	0.410679	0.406406	0.110674	1	0.00832824	0.433041	0.0170195
Fuhai	0.0592727	0.0343996	0.327147	0.604057	0.0379737	0.29666	0.00860062	0.0732115	0.0978685	0.614159	0.302899	0.301954	0.0700762	0.0736996	0.115377	0.634104	0.591744	0.144484	0.224199	0.151685	0.901351	0.00350837	0.310187	0.0190951
Habahe	0.0766373	0.0185661	0.14009	0.533626	0.0534305	0.374116	0.0498751	0.16166	0.177145	0.240708	0.792754	0.0763766	0.0752923	0.0585407	0.289056	0.869641	0.704924	0.360424	0.269039	0.110674	0.344124	0.00892954	0.331934	0.0249066
Qinghe	0.0439517	0.0179232	0.222601	0.737425	0.0157063	0.164723	0.0105059	0.0344368	0.0600393	0.341593	0.507246	0.323268	0.0553556	0.037556	0.325823	0.579602	0.55659	0.378092	0.420641	0.0483146	0.878154	0.00596092	0.61694	0.0244915
Jeminay	0.0097508	0.00908214	0.269998	0.524302	0.00111195	0.0936657	0.000535393	0.00770042	0.0245625	0.573451	0.173913	0.500888	0.0411773	0.0106877	0.203876	0.640159	0.660216	0.562623	0.187189	0.0488764	0.618404	0.00422804	0.378863	0.0190951
Bole	0.32714	0.411911	1	0.482343	0.187489	0.376904	0.0394547	0.177194	0.199888	0.428319	0.188406	0.628774	0.219646	0.283518	0.30578	0.919681	0.378491	0.136239	0.279004	0.110112	0.453734	0.00988121	0.426555	0.347032
Jinghe	0.157034	0.126427	0.559488	0.502324	0.071912	0.270677	0.0118087	0.0547632	0.11224	0.909735	0.0942029	0.261101	0.0493837	0.0651628	0.15805	0.879522	0.624326	0.472713	0.224911	0.101124	0.69972	0.00727715	0.546356	0.0273973
Wenquan	0.0607524	0.0599582	0.554264	0.40109	0.0176307	0.149516	0.00246703	0.0148919	0.0585127	0.778761	0.0869565	0.401421	0.0192728	0.0268726	0.0608574	0.864382	0.778417	0.545347	1	0.0348315	0.427224	0.00565554	1	0.0157742
Korla	0.679994	0.813374	1	0.400257	1	1	1	0.941365	0.608456	0.0336283	1	0.0284192	1	0.907142	0.545759	1	1	0.826855	0.237722	0.34382	0.865919	0.00816727	0.400992	1
Luntai	0.112602	0.0962868	0.561141	0.744751	0.0703922	0.343897	0.0382938	0.318486	0.119759	0.520354	0.411594	0.262877	0.0882412	0.0499116	0.444883	1	1	0.543384	0.457651	0.185393	0.649503	0.00682499	0.144983	0.0278124
Yuli	0.110342	0.0906607	0.535778	0.433891	0.0637465	0.314043	0.0148078	0.0583378	0.052439	0.971681	0.16087	0.117229	0.0285381	0.0205382	0.302728	1	1	0.680016	0.382918	0.106742	0.80729	0.00827853	0.304845	0.0327937
Ruoqiang	0.01	0.0151101	0.477944	0.388436	0.0432862	0.463247	0.0447222	0.153409	0.0715187	0.323894	0.786957	0.01	0.106247	0.00425231	0.520242	1	0.675159	0.665096	0.442705	0.0561798	0.741015	0.00747127	0.447539	0.0195102
Qiemo	0.0435151	0.0197717	0.244322	0.547446	0.0169567	0.17503	0.0022033	0.10033	0.074506	0.782301	0.0724638	0.415631	0.0308841	0.00676807	0.399788	0.627888	0.703087	0.295642	0.357295	0.117978	0.455519	0.00440085	0.315528	0.0199253
Yanqi	0.150184	0.141296	0.656465	0.484341	0.0651371	0.246309	0.025452	0.0803909	0.0802971	0.423009	0.349275	0.436945	0.0588322	0.0775033	0.36687	0.712669	0.841622	0.542992	0.355872	0.224719	0.735916	0.00780743	0.276994	0.045247
Hejing	0.218565	0.22424	0.76424	0.368289	0.0895099	0.24829	0.0464841	0.162339	0.215283	0.486726	0.417391	0.28952	0.126069	0.0373693	0.241406	0.971633	0.913033	0.285434	0.117438	0.179775	0.850879	0.00833771	0.405189	0.041511
Hoxud	0.0613168	0.0556181	0.511409	0.328328	0.0272565	0.226163	0.00562592	0.0475111	0.0341813	0.953982	0.110145	0.197158	0.0255674	0.0184861	0.149887	0.946614	0.938388	1	0.553025	0.0870787	0.862095	0.0086431	0.475391	0.0365297
Bohu	0.0387115	0.0369715	0.462025	0.385772	0.0203377	0.220169	0.00417686	0.0250763	0.01	0.782301	0.143478	0.328597	0.0133753	0.0302299	0.234636	0.904861	0.954312	0.551629	0.565836	0.00730337	0.717308	0.00765829	0.269744	0.0107929
Aksu	0.627296	0.753416	1	0.444547	0.247632	0.254961	0.0724666	0.488198	0.400605	0.283186	0.291304	0.648313	0.186813	0.69864	0.415948	1	0.99755	0.230075	0.378648	0.209551	0.909763	0.0086573	0.250668	0.469489
Wensu	0.294292	0.248192	0.638992	0.601726	0.0631266	0.119558	0.011643	0.101263	0.207389	0.895575	0.175362	0.175844	0.0853992	0.0548014	0.0541545	0.990438	0.708599	0.565764	0.346619	0.0775281	0.941881	0.00961133	0.269744	0.0419261
Kuqa	0.625459	0.540749	0.695171	0.533626	0.177953	0.177011	0.116386	1	0.664976	0.217699	0.684058	0.232682	0.199326	0.197027	0.499237	0.896733	0.858158	0.363565	0.291103	0.606742	0.910273	0.0091213	0.390309	0.0900789
Xayar	0.285674	0.255586	0.680028	0.558102	0.0508064	0.0911768	0.00860788	0.282583	0.225515	0.59469	0.12029	0.545293	0.0545907	0.104687	0.182672	1	0.975502	0.715744	0.590036	0.168539	0.882233	0.00943852	0.677986	0.0236613
Xinhe	0.184374	0.0678348	0.23312	0.778551	0.0309063	0.0873067	0.00641779	0.167192	0.19272	0.769912	0.108696	0.383659	0.0232801	0.0396382	0.38814	1	0.594684	0.261484	0.278292	0.0589888	0.622738	0.00564607	0.30599	0.0174346
Baicheng	0.277903	0.128436	0.317187	0.513979	0.0528556	0.104038	0.0329871	0.340491	0.281245	0.346903	0.523188	0.300178	0.0694226	0.080457	0.444883	0.855139	0.655561	0.545347	0.362278	0.0758427	0.86235	1	0.299886	0.0427563
Wushi	0.246115	0.0469378	0.0919248	0.652509	0.0236953	0.0400177	0.00172567	0.019036	0.151919	0.713274	0.00724638	0.564831	0.0165406	0.0154122	0.372379	0.929243	0.924792	0.622693	0.207117	0.101124	0.998216	0.0131742	0.466997	0.0220008
Awati	0.28299	0.18968	0.491656	0.754742	0.0556533	0.1034	0.00502484	0.0375994	0.183733	0.900885	0.0463768	0.328597	0.0264492	0.0507981	0.285174	1	0.955169	0.42874	0.159431	0.168539	0.7247	0.00767723	0.382678	0.0307181
Keping	0.020486	0.01	0.0759755	0.756906	0.0010789	0.0613622	0.00028057	0.01	0.00443322	0.440708	0.0956522	0.730018	0.00762567	0.01	0.270076	0.820398	0.861955	0.608952	0.306762	0.00674157	0.577619	0.00607929	0.898512	0.0103778
Artux	0.294151	0.374377	1	0.825006	0.0319274	0.0459858	0.00486079	0.0545148	0.232913	0.263717	0.113043	0.886323	0.028148	0.113389	0.341518	1	0.930059	0.380055	0.342349	0.219101	0.540403	0.00534305	0.0560855	0.123288
Akto	0.225346	0.0491882	0.115116	0.646015	0.0141893	0.0174222	0.00289416	0.0443486	0.253938	0.506195	0.217391	0.515098	0.0518889	0.025853	0.577814	0.951713	0.881186	0.465646	0.178648	0.0393258	0.332654	0.00353678	0.41282	0.0402657
Akqi	0.0122916	0.00659058	0.211873	0.54678	0.00640361	0.0975489	0.00422868	0.0113901	0.0503729	0.109735	0.385507	0.706927	0.0317816	0.00640101	0.541014	0.975777	0.888658	0.296035	0.825623	0.00168539	0.693857	0.00666638	0.274323	0.0190951
Wuqia	0.0341904	0.0154316	0.23238	0.567426	0.01	0.0635514	0.01	0.0455239	0.0776842	0.212389	0.136232	0.909414	0.0212906	0.00966376	0.414454	0.824223	0.819819	0.387122	0.418505	0.01	0.534795	0.00633022	0.405952	0.0419261
Kashkar	0.602571	0.725285	1	0.490835	0.169732	0.143939	0.041219	0.462643	1	0.00353982	0.233333	1	0.232536	0.735901	0.45507	1	0.928466	0.440518	0.16726	0.121348	0.742544	0.00766776	0.390691	0.787464
Shufu	0.417491	0.037936	0.01	0.831499	0.03947	0.034649	0.0019937	0.0270332	0.312597	1	0.01	0.285968	0.0460072	0.0118833	0.524257	0.986773	0.166585	0.349038	0.11032	0.0280899	0.0830997	0.00242414	0.174361	0.00622665
Shule	0.420458	0.150297	0.2335	0.548278	0.0565784	0.0606586	0.00885214	0.0730176	0.268874	0.812389	0.217391	0.207815	0.178105	0.0685586	0.316897	0.844622	0.405928	0.076168	0.145196	0.0898876	0.642111	0.00735054	0.210225	0.188045
Yingisar	0.323538	0.0335959	0.0154276	0.71961	0.0237529	0.0209927	0.00188972	0.0321406	0.254804	0.842478	0.0753623	0.351687	0.0538023	0.0434354	0.351872	0.962869	0.182509	0.135453	0.387189	0.00842697	0.0578639	0.000980072	0.162533	0.247821
Zepu	0.228878	0.0769973	0.210661	0.646182	0.0374263	0.0809215	0.0056005	0.0821236	0.16934	0.584071	0.127536	0.547069	0.0762931	0.0467325	0.352237	0.777849	0.261391	0.363565	0.644128	0.0870787	0.8779	0.0103144	0.530332	0.0195102
Shache	1	0.51085	0.380623	0.721108	0.0859019	0.0222046	0.00705485	0.100663	0.863055	0.957522	0.0391304	0.280639	0.108833	0.151248	0.513572	0.827092	0.605953	0.158225	0.103915	1	0.543207	0.00585439	0.61198	0.0236613
Yecheng	0.551427	0.167176	0.186611	0.729933	0.0643443	0.0475756	0.00535063	0.0916719	0.557309	0.943363	0.0434783	0.28952	0.0770645	0.121976	0.494293	0.993944	0.706026	0.0416176	0.106762	0.22191	0.0853938	0.00110554	0.184662	0.0083022
Makit	0.294999	0.0938756	0.197437	0.48867	0.0442554	0.0747319	0.0059329	0.0499952	0.226381	0.957522	0.111594	0.191829	0.0572805	0.094079	0.231152	0.88	0.725135	0.230075	0.261922	0.2	0.287025	0.00417833	0.191911	0.164384
Yopurga	0.175049	0.0586722	0.207103	0.488004	0.0189272	0.0510548	0.00151904	0.0215139	0.177534	0.769912	0.0724638	0.428064	0.0314561	0.0357916	0.475876	0.254661	0.520333	0.0353357	0.162989	0.038764	0.01	0.01	0.101106	0.0485679
Jiashi	0.498163	0.059476	0.0228269	0.852978	0.0621602	0.0563714	0.0107386	0.0666865	0.379826	0.913274	0.133333	0.209591	0.0901943	0.0524531	0.375995	0.689562	0.36367	0.0620338	0.0654804	0.131461	0.374713	0.00346103	0.242655	0.0884184
Bachu	0.403363	0.175534	0.301002	1	0.0684022	0.0850523	0.00719744	0.0669167	0.309981	0.642478	0.0782609	0.548845	0.112121	0.131433	0.400982	0.330359	0.408868	0.123282	0.01	0.988764	0.2883	0.00243124	0.257535	0.0817767
Tashkorgan	0.00635773	0.00916251	0.295937	0.509983	0.000843197	0.0937178	0.000811342	0.0217078	0.0582338	0.276106	0.43913	0.474245	0.0500471	0.0126303	1	0.758088	1	0.813899	0.130961	0.0123596	0.178945	0.00499742	0.223579	0.0352844
Hotan	0.37115	0.461984	1	0.513146	0.0526973	0.0616098	0.00994769	0.149107	0.305665	0.107965	0.301449	0.811723	0.132449	0.208653	0.548182	0.944861	0.967908	0.401256	0.220641	0.164045	0.382615	0.00341605	0.337276	0.506019
Moyu	0.649477	0.0983765	0.0492583	0.655839	0.0337168	0.01	0.00176396	0.0436337	0.511564	0.713274	0.0101449	0.561279	0.0712573	0.0494951	0.261448	0.638566	0.558917	0.453867	0.288256	0.0696629	0.613306	0.00555848	0.0805036	0.0195102
Pishan	0.30616	0.101913	0.210019	0.679649	0.0160625	0.00704969	0.00124672	0.0353759	0.232924	0.821239	0.0130435	0.449378	0.0341623	0.0226096	0.324164	0.787888	0.672097	0.394189	0.100356	0.0275281	0.352027	0.00313197	0.283098	0.00373599
Lop	0.280446	0.048063	0.0744962	0.683145	0.0178705	0.0155979	0.00116321	0.0225439	0.215129	0.532743	0.0637681	0.676732	0.0335098	0.0257865	0.349847	0.830598	0.659971	0.438555	0.121708	0.180899	0.651542	0.00591357	0.1591	0.0136986
Qira	0.166007	0.0347211	0.110561	0.63486	0.0100447	0.021136	0.000109587	0.012214	0.172059	0.693805	0.0449275	0.538188	0.0300039	0.0251125	0.54639	0.843665	0.647967	0.52768	0.278292	0.281461	0.742799	0.00676108	0.01	0.014944
Yutian	0.300509	0.0946793	0.194872	0.679482	0.0178662	0.0122751	0.000288492	0.0209565	0.28311	0.635398	0.00869565	0.641208	0.0313236	0.028914	0.601374	0.701195	0.434101	0.0687083	0.701779	0.404494	0.609228	0.0055206	0.0274704	0.0361146
Minfeng	0.00607516	0.0059476	0.237878	0.561765	0.00141191	0.0990084	0.000581275	0.00700974	0.00837835	0.39646	0.0782609	0.795737	0.00985534	0.00772114	0.614149	0.944861	0.770333	0.473891	0.33879	0.0280899	0.215651	0.00186545	0.0534147	0.0356995
