# Supplementary material for: Study of coordinated development of county urbanization in arid areas of China: The case of Xinjiang
Source: PLoS One. 2022 Oct 14;17(10):e0276235. doi: 10.1371/journal.pone.0276235 (PMC9565395; doi:10.1371/journal.pone.0276235)
Supplement: S1 Data — (ZIP) [file pone.0276235.s001.zip › data/2012.xlsx]

## Sheet: Basic_data
	Population development level				Economic development level								Social development level							Living environment construction level
index	The total population	Urban population	Proportion of urban population	Natural population growth	GDP	Per capita GDP	Total value of industrial products	Local financial income	Expenditure of local finance	The share of primary industry in GDP	The share of secondary industry in GDP	The share of tertiary industry in GDP	Fixed asset value of the whole society	Retail volume of social commodities	Average employee’s money wage	Water penetration rate	Gas penetration rate	Road area per capita	Drainage pipe density	Domestic garbage removal volume	Green area rate of built-up area	Coverage rate of afforestation in development area	Per capita public green areas	Public facilities
Shihezi	62	62	1	-0.82	2081934	64346	3.69946e+06	217520	269061	0.045	0.578	0.377	1751156	649800	44227	1	0.9897	28.09	10.69	12.7	0.1254	0.1005	10.69	4.37
Changji	37.04	37.04	1	5.99	2921346	60609	2.50793e+06	205356	297840	0.127	0.486	0.387	1085526	647122	44705	1	1	13.38	9.78	19.77	0.3912	0.0378	9.78	3.97
Fukang	16.86	16.86	1	5.55	1265151	75712	1220568	110723	193288	0.185	0.592	0.223	1140798	214813	44918	0.9611	0.9933	16.7	10.6	2.93	0.3285	0.0686	10.6	1.84
Hutubi	21.73	20.19	0.92913	5.43	1190516	53627	501606	53359	130456	0.371	0.353	0.276	584646	182619	35649	1	0.9724	28.88	13.12	2.89	0.3822	0.1065	10.65	0.49
Manas	17.49	14.01	0.801029	5.1	1486571	58411	739452	54634	142355	0.423	0.351	0.226	508919	200750	42828	0.9814	0.948	30.67	10.69	2.04	0.3709	0.2249	22.49	0.7
Qitai	24.05	16.27	0.676507	5.32	976851	45498	506151	58501	185744	0.422	0.337	0.241	1121341	175966	38900	1	0.784	16.63	4.37	10.22	0.34	0.1568	15.68	2.03
Jimsar	14.09	11.66	0.827537	3.22	751306	58241	518845	64925	141005	0.233	0.585	0.182	1789355	84445	49669	0.672	0.7	13	6.1	4.3	0.344	0.072	7.2	0.89
Mori	8.95	3.94	0.440223	7.57	237802	26867	47678.5	19250	110106	0.473	0.187	0.34	49963	51455	49583	0.8633	0.5602	8.35	5.32	4.17	0.2769	0.042	4.2	0.2
Yining	51.53	51.53	1	17.51	1626561	31554	416394	172123	326906	0.043	0.276	0.681	1019719	512532	38169	0.9997	0.944	18.89	9.41	22.46	0.3908	0.1349	9.41	2.6
Kuitun	30.44	30.44	1	-1.27	1225782	79236	1131640	133614	190875	0.05	0.526	0.424	1141756	186019	41006	1	0.9333	15.06	8.65	4.87	0.4015	0.0944	8.65	2.74
Yining	42.73	8.83	0.206646	15.7	600981	13951	411057	38764	202435	0.424	0.273	0.303	534953	104641	30231	0.9474	0.1432	16.12	4.32	3.8	0.3553	0.0463	4.63	0.03
Qapqal	19.43	6.52	0.335564	12.76	398880	20414	182674	26000	150828	0.484	0.247	0.269	415592	23096	33470	0.975	0.7194	20.61	13.061	2.2	0.2919	0.2083	20.83	0.13
Huocheng	40.75	21.58	0.529571	14.54	897652	21883	267126	30060	172420	0.33	0.257	0.413	576869	150053	33091	0.9558	0.5457	8.48	2.9	6.36	0.4241	0.0442	4.42	0.29
Gongliu	20.45	3.99	0.19511	19.74	339712	16868	193378	14400	148600	0.372	0.345	0.283	179118	44544	37152	0.8529	0.1812	11.73	8.51	2.4	0.3979	0.1045	10.45	0.36
Xinyuan	31.6	20.99	0.664241	17.39	751882	23489	730796	51228	192487	0.308	0.442	0.25	301478	178596	38545	0.9651	0.6729	14.46	3.72	9.58	0.4201	0.071	7.1	0.51
Zhaosu	18.91	5.84	0.308831	20.4	364019	19199	87215.4	10017	127879	0.465	0.198	0.337	72951	39569	33501	0.8242	0.7576	15.45	5.43	2.4	0.2432	0.0303	3.03	1.06
Takis	17.19	4.18	0.243165	20.73	200981	11604	36737.1	13099	142895	0.444	0.151	0.405	120527	68579	36963	0.9699	0.5792	15.33	4.59	3.5	0.4083	0.1557	15.57	0.34
Nilka	18.69	4.12	0.220439	18.53	409569	21797	210840	36137	146444	0.303	0.509	0.188	189024	55458	38978	0.9104	0.2605	23.45	6.77	2.17	0.438	0.1148	11.48	0.93
Tacheng	16.94	16.94	1	-1.91	646389	38939	97983.6	29407	140461	0.248	0.233	0.519	186263	145715	39646	0.9358	0.7963	15.52	12.47	6.6	0.3935	0.087	6.81	1.17
Usu	22.89	22.89	1	4.97	1698312	50666	415957	80073	199352	0.31	0.503	0.187	574724	104592	28692	0.8846	0.7253	17.57	6.81	4.7	0.3086	0.0724	12.47	1.64
Emin	21.92	11.64	0.531022	7.74	624936	28516	108582	24372	147333	0.339	0.307	0.354	359966	96444	22973	0.8514	0.8939	15.51	4.29	4.5	0.1614	0.1179	11.79	0.75
Shawan	21.64	18.53	0.856285	4.93	1553490	39691	372619	50117	162837	0.508	0.225	0.267	424165	116328	37176	0.9614	0.7406	10.69	6.79	6.3	0.3344	0.0851	8.51	1.3
Toli	10.02	4.42	0.441118	10.23	417810	41347	198121	25453	126817	0.129	0.687	0.184	229363	17844	45990	0.9881	0.8498	21.81	9.78	2.33	0.2204	0.17	17	0.78
Yuming	5.95	2.02	0.339496	5.33	139372	23379	6471.3	4738	87044	0.398	0.212	0.39	36672	24183	32724	0.9299	0.7325	22.8	4.21	2.7	0.4105	0.0955	9.55	0.46
Hoboksar	5.42	2.49	0.45941	8.67	401848	62302	173789	100035	158361	0.164	0.641	0.195	401978	20108	30784	0.9147	0.8915	28.26	4.52	1.13	0.288	0.1318	13.18	0.39
Altay	23.28	23.28	1	5.97	519316	27147	135153	33777	182813	0.153	0.212	0.635	395846	182065	32933	0.9623	0.8271	9.29	18.69	3.2	0.1813	0.0351	12.41	2
Burqin	7.12	2.01	0.282303	6.2	166740	24342	52156.2	16893	96992	0.19	0.392	0.418	191709	91636	30646	0.8128	0.8037	23.1	4.55	2	0.5237	0.1233	12.33	1.23
Fuyun	9.52	3.25	0.341387	12.93	483733	52295	480492	88577	192049	0.133	0.687	0.18	419484	46939	29671	0.9283	0.9044	17.17	6.5	2.43	0.2928	0.1195	11.95	0.3
Fuhai	7.45	2.88	0.386577	9.14	326442	41479	73748.7	21489	108055	0.372	0.343	0.285	165558	44658	30117	0.6111	0.7528	11.39	4.24	6.22	1.2182	0.0694	6.94	0.29
Habahe	8.69	1.92	0.220944	11.01	369818	43187	324257	50007	135413	0.188	0.621	0.191	234995	35875	35167	0.9108	0.9155	33.8	7.48	2.5	0.3799	0.1315	13.15	0.1
Qinghe	6.34	1.95	0.307571	13.59	123947	18583	29210.3	13700	121464	0.269	0.323	0.408	194715	22300	35741	0.7907	0.6453	15.29	8.12	1.36	0.2975	0.157	15.7	0.62
Jeminay	3.94	1.38	0.350254	8.18	73401	19265	7192.1	4102	86778	0.191	0.46	0.349	118625	8716	32291	0.9908	0.7398	26.02	3.72	1.12	0.2298	0.2764	27.64	0.5
Bole	26.56	26.56	1	10.99	1515599	56455	392810	53849	155861	0.205	0.262	0.533	909624	183538	37207	0.9888	0.662	12.77	11.21	8.96	0.3662	0.0608	26.6	1.6
Jinghe	14.43	7.82	0.541927	4.22	529898	36786	75412.5	19464	105794	0.444	0.255	0.301	346146	44119	30048	0.8745	0.6502	16.62	3.19	2.3	0.3507	0.1445	12.28	0.45
Wenquan	7.46	4.44	0.595174	-0.53	184869	24663	2863.5	6008	83853	0.427	0.203	0.37	114224	19407	26536	0.9255	0.8617	20.53	15.21	1.4	0.3974	0.266	14.45	0.03
Korla	55.15	55.15	1	4.72	6534087	110980	6.22394e+06	261012	368606	0.058	0.789	0.153	2715379	597768	50482	1	1	27.11	10.46	26.88	0.3962	0.0429	10.46	6.25
Luntai	11.63	7	0.601892	13.68	602491	50460	292698	70065	129126	0.327	0.34	0.333	288760	34703	38946	1	1	25.52	6.19	3.7	0.361	0.1483	14.83	0.52
Yuli	11.06	6.21	0.561483	6.26	405371	34916	6027.2	17554	98729	0.622	0.113	0.265	122461	15849	37640	0.9381	0.9794	21.93	4.91	2.89	0.393	0.0979	9.79	0.7
Ruoqiang	3.41	1.73	0.507331	7.86	626147	100659	462204	66489	109488	0.291	0.622	0.087	442801	6820	69593	1	0.8621	34.79	6.58	1.5	0.39	0.1494	14.94	0.5
Qiemo	6.34	1.83	0.288644	2.77	225492	34171	2510.2	23484	100447	0.449	0.198	0.353	176658	8297	37799	0.9483	0.9483	9.48	7.41	2.6	0.2648	0.1293	12.93	0.82
Yanqi	16.43	12.43	0.756543	7.59	536007	38841	72315.6	21532	105593	0.271	0.291	0.438	166179	54627	36932	0.8782	0.9207	11.38	4.97	4.8	0.3025	0.0595	5.95	1.12
Hejing	19.77	17.88	0.904401	10.68	756049	37781	1.11029e+06	68700	210973	0.265	0.458	0.277	693150	31303	36509	0.9861	0.9668	10.15	2.72	6.03	0.3883	0.0965	9.65	1.39
Hoxud	7.55	4.05	0.536424	1.6	275150	35497	26995.8	10644	83727	0.645	0.133	0.222	126554	14476	30429	0.981	0.9857	29.81	11.5	1.36	0.4312	0.1429	14.29	0.91
Bohu	6.13	3.18	0.51876	1.49	210200	33997	16563.3	9839	73939	0.426	0.191	0.383	56610	21791	36044	0.9852	0.9852	21.91	6.85	0.98	0.3741	0.0963	9.63	0.52
Aksu	49.5	49.5	1	9.11	1453838	28954	959460	126117	238065	0.082	0.26	0.658	780126	475204	45613	1	0.9992	12.97	14.64	12.7	0.3957	0.0676	14.64	5
Wensu	24.76	16.41	0.662763	12.49	510156	20337	120203	31018	176041	0.447	0.285	0.268	302088	51462	29457	0.9881	0.9484	21.76	5.66	2.06	0.4106	0.0774	7.74	0.92
Kuqa	47.06	33.56	0.713132	17.29	1405396	29524	2.63255e+06	280650	372756	0.137	0.584	0.279	883180	128367	45202	0.981	0.9748	17.26	5.63	11.87	0.4684	0.1115	11.15	0.26
Xayar	26.4	18.82	0.712879	13.56	438805	16475	199553	100959	183832	0.316	0.222	0.462	226769	68205	36037	1	0.9818	26.71	8.89	3.43	0.4403	0.1655	16.55	0.93
Xinhe	17.31	5.4	0.311958	12.86	281439	16011	95165.7	41729	129835	0.404	0.198	0.398	172558	29131	41221	0.9075	0.4004	11.62	4.74	4.5	0.1538	0.089	8.9	0.25
Baicheng	23.19	8.82	0.380336	9.01	479597	20410	403338	89751	187880	0.21	0.47	0.32	353076	52702	49090	0.9586	0.9536	17.36	8.11	2.64	0.3944	0.0464	4.64	1.08
Wushi	21.76	7.69	0.353401	2.63	237163	10813	21619.9	10151	135916	0.391	0.126	0.483	61056	12713	37807	0.97	0.9733	23.29	12	1.2	0.608	0.1067	10.67	0.3
Awati	24.58	13.68	0.55655	4.16	481319	19285	34684.6	12417	154910	0.499	0.146	0.355	156288	34653	38692	1	0.9711	16.14	3.85	3.8	0.3938	0.1253	12.53	0.77
Keping	5.13	0.94	0.183236	12.48	75664	14492	32860	4073	72985	0.27	0.174	0.556	48014	3803	39889	0.8854	0.8125	19.43	5.73	0.6	0.2975	0.2031	20.31	0.01
Artux	25.44	25.44	1	15.57	343956	13292	124096	20013	171621	0.157	0.248	0.595	259354	74137	39582	0.955	0.9413	21.8	1.77	3	0.2639	0.0614	1.77	4.3
Akto	20.49	4.27	0.208394	14.32	205669	9926	64169.6	19672	198412	0.248	0.361	0.391	208601	23963	52029	0.9	0.88	18.43	5.33	1.3	0.2783	0.1057	10.57	0.66
Akqi	4.26	1.25	0.293427	9.2	68625	15933	17466	6613	92392	0.141	0.265	0.594	74457	8270	27244	0.9701	0.9403	13.66	9.78	1.2	0.2917	0.0746	7.46	0.49
Wuqia	5.87	1.88	0.320273	12.13	156513	26384	13741.2	17727	120675	0.058	0.494	0.448	142646	10440	39046	0.9524	0.898	16.72	15.33	1.83	0.4021	0.1429	14.29	0.67
Kashkar	48.61	48.61	1	18.1	1609523	27936	451555	131406	410178	0.035	0.352	0.613	958522	515000	40553	1	0.9802	18.62	11.11	19	0.3563	0.0294	11.11	3.2
Shufu	33.85	3.13	0.0924668	10.74	390678	11367	10166	17018	190328	0.489	0.153	0.358	167938	12046	44740	0.8834	0.9802	18.62	2.94	4.53	0.0886	0.0353	3.53	0.66
Shule	34.48	9.94	0.288283	30.28	643911	18492	53640.6	28006	176554	0.283	0.546	0.171	790240	54352	41608	0.8932	0.9187	11.54	1.07	2.85	0.3487	0.101	10.1	2.04
Yingisar	28.54	4.05	0.141906	39.51	253100	8762	12334.4	12550	179983	0.395	0.277	0.328	412442	34100	40181	0.6794	0.6131	10.04	3.13	8	0.0823	0.0667	6.67	2
Zepu	21.09	5.89	0.279279	24.79	371168	17248	31996.1	20503	163919	0.324	0.229	0.447	238525	37400	38266	0.906	0.2381	13.73	6.81	1.96	0.4699	0.1419	14.19	1.1
Shache	79.48	33.18	0.417464	10.8	702071	8812	111886	32000	444960	0.51	0.154	0.336	229517	106371	43869	0.9061	0.4325	17	11.82	18.89	0.2897	0.0843	8.43	1.91
Yecheng	47.44	7.73	0.162943	27.19	600698	12574	94203.2	31049	300907	0.488	0.229	0.283	368344	88535	50348	0.9856	0.6976	10.51	2.63	4.8	0.0848	0.0516	5.16	4.96
Makit	26.26	6.99	0.266184	17.5	304180	13276	38134.3	16580	151035	0.526	0.19	0.284	229423	72010	35305	0.9356	0.7739	7.75	2.42	4.2	0.2202	0.0685	6.85	0.15
Yopurga	16.33	4.7	0.287814	13.01	267185	16682	10820	10073	129322	0.3	0.378	0.322	248214	24828	43354	0.9399	0.8411	11.08	6.24	1.6	0.0574	0.0209	2.09	1.37
Jiashi	40.82	4.67	0.114405	27.03	496740	12124	133831	30710	249802	0.417	0.305	0.278	346087	55600	38935	0.8374	0.5561	16.07	4.41	2.93	0.2221	0.1034	10.34	0.73
Bachu	34.32	13.08	0.381119	13.1	546670	15731	52036.3	22954	216551	0.348	0.182	0.47	318022	93000	38437	0.5877	0.6773	8.21	2.07	20	0.1378	0.0721	7.21	1.7
Tashkorgan	3.91	1.5	0.383632	15.19	78490	19790	30469	10150	93832	0.14	0.501	0.359	183000	11471	52115	0.7164	0.5521	11.4	1.33	1.48	0.2513	0.0746	7.46	1.03
Hotan	33.1	33.1	1	5.09	462375	7840	92533.7	38113	201614	0.076	0.36	0.564	398444	124646	51671	0.9719	0.8955	31.71	4.37	17	0.1608	0.0403	7.67	6.88
Moyu	53.86	7.67	0.142406	1.76	292287	5404	45362.6	15001	279574	0.413	0.089	0.498	255233	31712	47309	0.861	0.6734	19	5.99	3.68	0.2711	0.0258	2.58	0.53
Pishan	27.03	7.58	0.280429	11.11	170024	6347	4716.1	10423	167506	0.471	0.095	0.434	128472	16566	37871	0.928	0.7552	13.92	6.11	0.99	0.1705	0.0619	6.19	0.35
Lop	25.24	4.19	0.166006	26.68	184374	7135	9500.8	7568	161094	0.295	0.182	0.523	135616	18541	52574	0.8024	0.861	16.58	2.41	3.68	0.25	0.0407	4.07	0.36
Qira	15.63	2.91	0.18618	9.41	128683	8150	1939.6	6282	125306	0.371	0.135	0.494	104899	18600	50110	0.8881	0.7356	19.23	5.13	2.61	0.3238	0.0038	0.38	0.39
Yutian	25.74	6.96	0.270396	22.19	180361	6876	3519	8369	190148	0.343	0.118	0.539	165015	22129	53480	0.8966	0.7684	11.16	10.95	7.7	0.2762	0.0147	1.47	1.14
Minfeng	3.79	1.49	0.39314	7.56	67849	17703	30650.3	6592	69768	0.199	0.17	0.631	53285	7986	51050	0.8632	0.679	23.21	9.94	0.93	0.1345	0.0123	1.23	0.5

## Sheet: Standardizaton
index	The total population	Urban population	Proportion of urban population	Natural population growth	GDP	Per capita GDP	Total value of industrial products	Local financial income	Expenditure of local finance	The share of primary industry in GDP	The share of secondary industry in GDP	The share of tertiary industry in GDP	Fixed asset value of the whole society	Retail volume of social commodities	Average employee’s money wage	Water penetration rate	Gas penetration rate	Road area per capita	Drainage pipe density	Domestic garbage removal volume	Green area rate of built-up area	Coverage rate of afforestation in development area	Per capita public green areas	Public facilities
Shihezi	0.770212	1	1	0.0263158	0.311477	0.55829	0.594266	0.771745	0.531176	0.0163934	0.698571	0.488215	0.640042	1	0.455899	1	0.987979	0.752219	0.54597	0.460426	0.0585803	0.354732	0.37821	0.634643
Changji	0.442093	0.591222	1	0.190729	0.441292	0.522893	0.402764	0.727765	0.607881	0.15082	0.567143	0.505051	0.391552	0.995854	0.466152	1	1	0.20821	0.494325	0.729452	0.28756	0.124725	0.344828	0.576419
Fukang	0.176811	0.260727	1	0.180106	0.185162	0.665947	0.195858	0.385607	0.329218	0.245902	0.718571	0.228956	0.412186	0.326642	0.470721	0.905651	0.99218	0.330991	0.540863	0.0886606	0.233546	0.237711	0.374908	0.266376
Hutubi	0.240831	0.315264	0.921909	0.177209	0.17362	0.456761	0.0803065	0.1782	0.161752	0.55082	0.377143	0.318182	0.204567	0.276806	0.2719	1	0.967787	0.781435	0.683882	0.0871385	0.279807	0.376742	0.376742	0.069869
Manas	0.185093	0.214052	0.780756	0.169242	0.219405	0.502074	0.118533	0.18281	0.193466	0.636066	0.374286	0.234007	0.176297	0.304873	0.42589	0.954887	0.939309	0.847633	0.54597	0.0547945	0.270072	0.811079	0.811079	0.100437
Qitai	0.271329	0.251065	0.643547	0.174553	0.140577	0.379764	0.0810369	0.196791	0.309111	0.634426	0.354286	0.259259	0.404923	0.266507	0.341634	1	0.747899	0.328402	0.187287	0.366058	0.243453	0.561262	0.561262	0.294032
Jimsar	0.140397	0.175565	0.809965	0.123853	0.105696	0.500464	0.0830771	0.220018	0.189868	0.32459	0.708571	0.159933	0.654302	0.124833	0.57263	0.204463	0.64986	0.194157	0.285471	0.140791	0.246899	0.250183	0.250183	0.128093
Mori	0.0728277	0.049132	0.383189	0.228875	0.0262831	0.203294	0.00735116	0.0548744	0.107513	0.718033	0.14	0.425926	0.00496172	0.073765	0.570785	0.668445	0.486695	0.0221893	0.241203	0.135845	0.189094	0.140132	0.140132	0.0276565
Yining	0.632575	0.828529	1	0.468856	0.241054	0.247689	0.0666111	0.607607	0.68535	0.0131148	0.267143	1	0.366986	0.78751	0.325955	0.999272	0.934641	0.411982	0.473326	0.831811	0.287216	0.480924	0.331255	0.377001
Kuitun	0.355331	0.483131	1	0.0154515	0.179074	0.699326	0.181566	0.468372	0.322787	0.0245902	0.624286	0.56734	0.412544	0.282069	0.386808	1	0.922152	0.27034	0.430193	0.162481	0.296433	0.332355	0.303375	0.39738
Yining	0.516892	0.129217	0.125813	0.425157	0.0824486	0.0809559	0.0657535	0.12543	0.353598	0.637705	0.262857	0.363636	0.186015	0.156097	0.155684	0.872423	0.01	0.309541	0.184449	0.121766	0.256633	0.155906	0.155906	0.00291121
Qapqal	0.210596	0.0913855	0.267865	0.354177	0.0511938	0.142172	0.0290476	0.0792799	0.216049	0.736066	0.225714	0.306397	0.141456	0.0298655	0.225161	0.939365	0.672502	0.475592	0.680533	0.0608828	0.202016	0.750183	0.750183	0.0174672
Huocheng	0.490864	0.338028	0.481639	0.397151	0.128329	0.156087	0.0426208	0.0939594	0.273599	0.483607	0.24	0.548822	0.201663	0.226394	0.217031	0.892797	0.469771	0.026997	0.103859	0.219178	0.315903	0.148202	0.148202	0.0407569
Gongliu	0.224004	0.0499509	0.113101	0.522694	0.0420435	0.108585	0.0307679	0.0373386	0.210111	0.552459	0.365714	0.329966	0.0531771	0.0630669	0.30414	0.643221	0.0443511	0.147189	0.422247	0.0684932	0.293332	0.369406	0.369406	0.0509461
Xinyuan	0.37058	0.328366	0.630031	0.465958	0.105785	0.171298	0.117142	0.170495	0.327083	0.447541	0.504286	0.274411	0.0988559	0.270579	0.33402	0.915353	0.618231	0.248151	0.150397	0.341705	0.312457	0.246515	0.246515	0.0727802
Zhaosu	0.20376	0.0802489	0.238409	0.538629	0.0458025	0.130664	0.0137055	0.0214913	0.154883	0.704918	0.155714	0.420875	0.0135435	0.0553656	0.225826	0.573611	0.717087	0.284763	0.247446	0.0684932	0.160062	0.097212	0.097212	0.152838
Takis	0.181149	0.0530626	0.166052	0.546596	0.0205888	0.0587255	0.00559266	0.0326347	0.194906	0.670492	0.0885714	0.535354	0.0313043	0.100273	0.300086	0.926995	0.50887	0.280325	0.199773	0.11035	0.302292	0.557227	0.557227	0.0480349
Nilka	0.200868	0.0520799	0.141011	0.493481	0.0528468	0.155272	0.0335745	0.115932	0.204365	0.439344	0.6	0.170034	0.0568752	0.0799617	0.343308	0.782683	0.136905	0.580621	0.323496	0.0597412	0.327877	0.40719	0.40719	0.133916
Tacheng	0.177862	0.262037	1	0.01	0.0894709	0.317638	0.0154362	0.0915984	0.188418	0.34918	0.205714	0.727273	0.0558445	0.219679	0.357636	0.844288	0.762255	0.287352	0.646992	0.228311	0.289542	0.305209	0.235877	0.16885
Usu	0.25608	0.359482	1	0.166103	0.25215	0.428715	0.0665409	0.274788	0.34538	0.45082	0.591429	0.16835	0.200863	0.156021	0.122673	0.720107	0.679388	0.363166	0.325766	0.156012	0.216402	0.251651	0.443507	0.237263
Emin	0.243329	0.175237	0.483239	0.232979	0.0861532	0.218913	0.0171396	0.0733937	0.206734	0.498361	0.311429	0.449495	0.12069	0.143408	0.01	0.639583	0.876167	0.286982	0.182747	0.148402	0.0895934	0.418562	0.418562	0.107715
Shawan	0.239648	0.288077	0.841642	0.165138	0.229754	0.324761	0.0595757	0.166478	0.248057	0.77541	0.194286	0.30303	0.144657	0.174188	0.304655	0.906379	0.697246	0.108728	0.324631	0.216895	0.238629	0.298239	0.298239	0.187773
Toli	0.0868937	0.0569931	0.384174	0.293095	0.0541213	0.340447	0.0315303	0.0773022	0.152053	0.154098	0.854286	0.1633	0.0719343	0.0217354	0.493715	0.971138	0.824697	0.51997	0.494325	0.0658295	0.14042	0.609685	0.609685	0.112082
Yuming	0.0333903	0.0176875	0.272198	0.174795	0.011061	0.170256	0.000728335	0.00240439	0.0460458	0.595082	0.175714	0.510101	0.01	0.0315481	0.209159	0.829978	0.687792	0.556583	0.178207	0.0799087	0.304187	0.33639	0.33639	0.0655022
Hoboksar	0.026423	0.0253849	0.40433	0.255432	0.0516528	0.538929	0.0276197	0.346963	0.236127	0.211475	0.788571	0.181818	0.136374	0.0252401	0.167546	0.793112	0.873366	0.758506	0.1958	0.0201674	0.198656	0.469552	0.469552	0.055313
Altay	0.261207	0.36587	1	0.190246	0.0698191	0.205946	0.02141	0.107399	0.301299	0.193443	0.175714	0.922559	0.134085	0.275949	0.213642	0.908562	0.798203	0.0569527	1	0.0989346	0.106737	0.11482	0.441306	0.289665
Burqin	0.0487709	0.0175237	0.209179	0.195799	0.0152934	0.179378	0.00807082	0.0463524	0.0725602	0.254098	0.432857	0.557239	0.0578776	0.135965	0.164586	0.545962	0.770892	0.567678	0.197503	0.0532725	0.401706	0.438371	0.438371	0.177584
Fuyun	0.0803208	0.0378316	0.274282	0.358281	0.0643162	0.444145	0.076913	0.305535	0.325916	0.160656	0.854286	0.156566	0.142909	0.0667743	0.143672	0.826098	0.888422	0.348373	0.308173	0.0696347	0.202791	0.424431	0.424431	0.0422125
Fuhai	0.053109	0.031772	0.324077	0.266779	0.0399913	0.341697	0.0115412	0.0629698	0.102046	0.552459	0.362857	0.333333	0.048115	0.0632433	0.153239	0.0567548	0.711485	0.134615	0.179909	0.213851	1	0.240646	0.240646	0.0407569
Habahe	0.0694098	0.0160498	0.141567	0.311927	0.0466993	0.357875	0.0518029	0.16608	0.174964	0.25082	0.76	0.175084	0.0740368	0.0496473	0.261562	0.783653	0.901377	0.963388	0.363791	0.0722983	0.277826	0.468452	0.468452	0.0131004
Qinghe	0.0385172	0.0165411	0.237021	0.374215	0.00867552	0.12483	0.00438295	0.0348077	0.137785	0.383607	0.334286	0.540404	0.0589997	0.0286333	0.273874	0.49236	0.586018	0.278846	0.400114	0.0289193	0.20684	0.561996	0.561996	0.0887918
Jeminay	0.00696727	0.00720603	0.284052	0.243602	0.000858614	0.131289	0.000844182	0.000104853	0.0453368	0.255738	0.53	0.441077	0.0305942	0.0076053	0.199871	0.977686	0.696312	0.675666	0.150397	0.0197869	0.148518	1	1	0.0713246
Bole	0.304325	0.419587	1	0.311444	0.223894	0.483547	0.0628207	0.179972	0.229464	0.278689	0.247143	0.750842	0.325886	0.278229	0.30532	0.972835	0.605509	0.185651	0.575482	0.318113	0.266023	0.209098	0.961849	0.231441
Jinghe	0.144867	0.112676	0.495254	0.147996	0.0714556	0.297246	0.0118086	0.0556482	0.0960202	0.670492	0.237143	0.360269	0.115531	0.062409	0.151759	0.69561	0.591737	0.328033	0.120318	0.064688	0.252671	0.516141	0.436537	0.0640466
Wenquan	0.0532404	0.0573207	0.553927	0.0333172	0.0180971	0.182418	0.000148489	0.00699624	0.0375408	0.642623	0.162857	0.476431	0.0289513	0.0241549	0.0764264	0.819306	0.838585	0.472633	0.802497	0.0304414	0.292901	0.961849	0.516141	0.00291121
Korla	0.680163	0.887815	1	0.160068	1	1	1	0.928996	0.796494	0.0377049	1	0.111111	1	0.919455	0.590069	1	1	0.715976	0.532917	1	0.291868	0.143434	0.369773	0.908297
Luntai	0.108058	0.0992466	0.561329	0.376388	0.0826821	0.426764	0.0467306	0.238603	0.158207	0.478689	0.358571	0.414141	0.0941081	0.047833	0.342621	1	1	0.657175	0.290579	0.11796	0.261544	0.530081	0.530081	0.0742358
Yuli	0.100565	0.0863085	0.516803	0.197248	0.0521976	0.279533	0.00065696	0.0487423	0.0771898	0.962295	0.0342857	0.299663	0.0320263	0.0186471	0.314607	0.849867	0.975957	0.524408	0.217934	0.0871385	0.289111	0.345194	0.345194	0.100437
Ruoqiang	0.01	0.0129381	0.457134	0.235876	0.0863405	0.902241	0.0739738	0.225673	0.105866	0.419672	0.761429	0.01	0.151614	0.0046703	1	1	0.839052	1	0.312713	0.0342466	0.286527	0.534116	0.534116	0.0713246
Qiemo	0.0385172	0.0145758	0.216165	0.112989	0.0243794	0.272477	9.17069e-05	0.070183	0.0817688	0.678689	0.155714	0.447811	0.0522588	0.00695669	0.318018	0.874606	0.939659	0.0639793	0.359818	0.0761035	0.17867	0.460382	0.460382	0.117904
Yanqi	0.171158	0.188176	0.731738	0.229358	0.0724004	0.31671	0.0113108	0.0631253	0.0954844	0.386885	0.288571	0.590909	0.0483468	0.0786753	0.299421	0.704584	0.907446	0.134246	0.221339	0.159817	0.211147	0.204329	0.204329	0.161572
Hejing	0.215065	0.277432	0.89466	0.303959	0.10643	0.30667	0.178135	0.233667	0.376354	0.377049	0.527143	0.319865	0.245073	0.0425699	0.290347	0.966287	0.961251	0.0887574	0.0936436	0.206621	0.285062	0.340059	0.340059	0.200873
Hoxud	0.0544236	0.0509335	0.489191	0.0847417	0.032059	0.285036	0.00402704	0.0237583	0.037205	1	0.0628571	0.227273	0.0335542	0.0165217	0.159931	0.953917	0.98331	0.815828	0.591941	0.0289193	0.322019	0.510271	0.510271	0.131004
Bohu	0.0357565	0.0366852	0.469728	0.0820859	0.0220145	0.270829	0.00235032	0.0208477	0.011117	0.640984	0.145714	0.498316	0.00744314	0.0278453	0.280373	0.964104	0.982726	0.523669	0.328036	0.0144597	0.272829	0.339325	0.339325	0.0742358
Aksu	0.605889	0.795283	1	0.266055	0.214342	0.223062	0.153893	0.441266	0.448562	0.0770492	0.244286	0.961279	0.277542	0.729726	0.485628	1	0.999066	0.193047	0.770148	0.460426	0.291437	0.234043	0.523111	0.726346
Wensu	0.280663	0.253357	0.628402	0.347658	0.0684025	0.141443	0.0190074	0.0974231	0.28325	0.67541	0.28	0.304714	0.0990836	0.0737759	0.139082	0.971138	0.939776	0.518121	0.260499	0.0555556	0.304273	0.269993	0.269993	0.13246
Kuqa	0.573814	0.534229	0.683904	0.463544	0.206851	0.228461	0.422792	1	0.807555	0.167213	0.707143	0.323232	0.316014	0.192824	0.476813	0.953917	0.970588	0.351701	0.258797	0.428843	0.354066	0.395084	0.395084	0.0363901
Xayar	0.302222	0.292827	0.683625	0.373491	0.0573681	0.104863	0.0317604	0.350304	0.304015	0.460656	0.19	0.631313	0.070966	0.099694	0.280223	1	0.978758	0.701183	0.443814	0.107686	0.329859	0.593177	0.593177	0.133916
Xinhe	0.182726	0.0730429	0.241855	0.356591	0.0330316	0.100468	0.0149833	0.13615	0.160097	0.604918	0.155714	0.523569	0.0507282	0.0392076	0.39142	0.775649	0.300187	0.143121	0.208286	0.148402	0.0830462	0.312546	0.312546	0.0349345
Baicheng	0.260024	0.129053	0.3172	0.263641	0.0636766	0.142135	0.0645128	0.30978	0.314804	0.286885	0.544286	0.392256	0.118118	0.0756954	0.56021	0.899588	0.945845	0.355399	0.399546	0.0776256	0.290317	0.156273	0.156273	0.15575
Wushi	0.241225	0.110547	0.28752	0.109609	0.0261843	0.0512332	0.00316302	0.0219758	0.176304	0.583607	0.0528571	0.666667	0.0091029	0.0137926	0.31819	0.927237	0.968838	0.574704	0.620318	0.0228311	0.474328	0.377476	0.377476	0.0422125
Awati	0.278296	0.208647	0.511368	0.146548	0.0639429	0.131479	0.00526278	0.0301688	0.226929	0.760656	0.0814286	0.451178	0.0446544	0.0477556	0.337173	1	0.96627	0.310281	0.157775	0.121766	0.2898	0.445708	0.445708	0.110626
Keping	0.0226108	0.01	0.100017	0.347417	0.00120859	0.0860802	0.00496953	0.01	0.00857428	0.385246	0.121429	0.789562	0.00423413	0.01	0.362849	0.722047	0.781162	0.431953	0.264472	0.01	0.20684	0.731108	0.731108	0.01
Artux	0.289602	0.401245	1	0.422018	0.0426998	0.074714	0.0196331	0.0576331	0.271469	0.2	0.227143	0.855219	0.0831304	0.108877	0.356263	0.890856	0.931489	0.519601	0.0397276	0.0913242	0.177895	0.211299	0.0509905	0.624454
Akto	0.22453	0.0545365	0.127739	0.39184	0.0213138	0.0428317	0.0100016	0.0564002	0.342875	0.34918	0.388571	0.511785	0.0641836	0.0312076	0.623252	0.757458	0.859944	0.39497	0.241771	0.0266362	0.1903	0.373808	0.373808	0.0946143
Akqi	0.0111739	0.00507697	0.221436	0.268228	0.000120008	0.0997291	0.0024954	0.0091837	0.0602998	0.17377	0.251429	0.853535	0.0141057	0.00691489	0.091613	0.92748	0.930322	0.218565	0.494325	0.0228311	0.201844	0.259721	0.259721	0.069869
Wuqia	0.0323386	0.0153947	0.251016	0.338967	0.0137118	0.198719	0.00189675	0.0493678	0.135683	0.0377049	0.578571	0.607744	0.0395616	0.010274	0.344766	0.88455	0.880952	0.331731	0.809308	0.0468037	0.29695	0.510271	0.510271	0.0960699
Kashkar	0.59419	0.780708	1	0.4831	0.238419	0.21342	0.0722622	0.460389	0.907295	0.01	0.375714	0.885522	0.34414	0.79133	0.377091	1	0.976891	0.401997	0.569807	0.700152	0.257495	0.0939105	0.393617	0.464338
Shufu	0.400158	0.0358664	0.01	0.305408	0.0499253	0.0564806	0.00132215	0.0468043	0.321329	0.744262	0.0914286	0.456229	0.0490035	0.0127601	0.466903	0.717196	0.976891	0.401997	0.106129	0.149543	0.026878	0.115554	0.115554	0.0946143
Shule	0.40844	0.147396	0.215768	0.777161	0.0890877	0.123968	0.00830939	0.0865329	0.284617	0.406557	0.652857	0.141414	0.281318	0.0782496	0.399721	0.740965	0.905112	0.140163	0.01	0.0856164	0.250948	0.356566	0.356566	0.295488
Yingisar	0.330354	0.0509335	0.0544766	1	0.028649	0.0318065	0.00167065	0.0306497	0.293756	0.590164	0.268571	0.405724	0.14028	0.0468996	0.369112	0.222411	0.548436	0.0846893	0.116913	0.281583	0.0214507	0.230741	0.230741	0.289665
Zepu	0.232418	0.0810678	0.205846	0.644616	0.0469081	0.112185	0.00483068	0.0594048	0.250941	0.47377	0.2	0.606061	0.0753546	0.052008	0.328035	0.772011	0.110761	0.221154	0.325766	0.0517504	0.355358	0.506603	0.506603	0.158661
Shache	1	0.528005	0.35811	0.306857	0.0980821	0.0322801	0.0176706	0.100974	1	0.778689	0.0928571	0.419192	0.0719918	0.158775	0.44822	0.772253	0.337652	0.342086	0.610102	0.695967	0.200121	0.295304	0.295304	0.276565
Yecheng	0.578809	0.111202	0.0776565	0.702559	0.0824048	0.0679132	0.0148286	0.0975352	0.616055	0.742623	0.2	0.329966	0.123818	0.131165	0.587194	0.965074	0.647059	0.102071	0.0885358	0.159817	0.0236044	0.175348	0.175348	0.720524
Makit	0.300381	0.0990829	0.191417	0.468614	0.0365485	0.0745624	0.00581722	0.0452207	0.216601	0.804918	0.144286	0.33165	0.0719567	0.105584	0.264522	0.843803	0.736111	0.01	0.0766175	0.136986	0.140248	0.237344	0.237344	0.0203785
Yopurga	0.169844	0.0615788	0.215251	0.360212	0.0308272	0.106824	0.00142726	0.0216938	0.158729	0.434426	0.412857	0.395623	0.0789717	0.0325466	0.437173	0.854232	0.814542	0.123151	0.293417	0.0380518	0.01	0.0627293	0.0627293	0.197962
Jiashi	0.491784	0.0610875	0.0241732	0.698696	0.0663277	0.0636508	0.0211975	0.0963095	0.479845	0.62623	0.308571	0.321549	0.115509	0.0801815	0.342385	0.605627	0.481909	0.307692	0.189557	0.0886606	0.141885	0.365371	0.365371	0.104803
Bachu	0.406336	0.198821	0.318062	0.362385	0.0740494	0.0978158	0.00805155	0.0682667	0.391221	0.513115	0.132857	0.644781	0.105032	0.138076	0.331703	0.01	0.623366	0.0170118	0.0567537	0.738204	0.0692626	0.25055	0.25055	0.245997
Tashkorgan	0.00657289	0.00917131	0.320831	0.412844	0.00164562	0.136262	0.00458525	0.0219722	0.0641378	0.172131	0.588571	0.457912	0.0546264	0.01187	0.625097	0.312151	0.477241	0.134985	0.014756	0.0334855	0.16704	0.259721	0.259721	0.148472
Hotan	0.390298	0.526695	1	0.169	0.0610132	0.0230734	0.0145603	0.123076	0.351409	0.0672131	0.387143	0.80303	0.135055	0.187064	0.615573	0.931846	0.878035	0.886095	0.187287	0.624049	0.0890765	0.133896	0.267425	1
Moyu	0.663205	0.110219	0.0550277	0.0886045	0.0347092	0.01	0.00697895	0.0395116	0.559196	0.619672	0	0.691919	0.081592	0.043203	0.522008	0.662867	0.618814	0.41605	0.279228	0.117199	0.184097	0.0807043	0.0807043	0.0756914
Pishan	0.310503	0.108745	0.207114	0.314341	0.0158013	0.00893195	0.000446239	0.0229592	0.260501	0.714754	0.00857143	0.584175	0.0342703	0.0197571	0.319562	0.82537	0.714286	0.22818	0.286039	0.0148402	0.0974328	0.213133	0.213133	0.0494905
Lop	0.286973	0.0532263	0.0810324	0.690246	0.0180205	0.0163958	0.00121524	0.0126366	0.243411	0.42623	0.132857	0.734007	0.0369372	0.0228143	0.634942	0.520737	0.837768	0.326553	0.0760499	0.117199	0.16592	0.135363	0.135363	0.0509461
Qira	0.160642	0.0322633	0.103262	0.273298	0.00940794	0.0260097	0.01	0.00798693	0.148026	0.55082	0.0657143	0.685185	0.0254701	0.0229057	0.582089	0.728596	0.69141	0.424556	0.23042	0.076484	0.229497	0.01	0.01	0.055313
Yutian	0.293545	0.0985915	0.196058	0.581845	0.0173999	0.0139426	0.000253841	0.0155327	0.320849	0.504918	0.0414286	0.760943	0.0479123	0.0283686	0.654376	0.749212	0.729692	0.126109	0.560726	0.270167	0.188491	0.0399853	0.0399853	0.164483
Minfeng	0.0049954	0.00900753	0.331308	0.228634	0.01	0.116494	0.00461439	0.00910777	0.01	0.268852	0.115714	0.915825	0.00620187	0.00647526	0.602252	0.668203	0.62535	0.571746	0.503405	0.0125571	0.0664197	0.0311812	0.0311812	0.0713246
