# Supplementary material for: Study of coordinated development of county urbanization in arid areas of China: The case of Xinjiang
Source: PLoS One. 2022 Oct 14;17(10):e0276235. doi: 10.1371/journal.pone.0276235 (PMC9565395; doi:10.1371/journal.pone.0276235)
Supplement: S1 Data — (ZIP) [file pone.0276235.s001.zip › data/2014.xlsx]

## Sheet: Basic_data
	Population development level				Economic development level								Social development level							Living environment construction level
index	The total population	Urban population	Proportion of urban population	Natural population growth	GDP	Per capita GDP	Total value of industrial products	Local financial income	Expenditure of local finance	The share of primary industry in GDP	The share of secondary industry in GDP	The share of tertiary industry in GDP	Fixed asset value of the whole society	Retail volume of social commodities	Average employee’s money wage	Water penetration rate	Gas penetration rate	Road area per capita	Drainage pipe density	Domestic garbage removal volume	Green area rate of built-up area	Coverage rate of afforestation in development area	Per capita public green areas	Public facilities
Shihezi	63.72	63.72	1	2.17	2928469	81370	4558947	330848	395872	0.035	0.592	0.373	2351595	778300	56825	1	0.9823	32.33	10.8	9.21	0.3193	0.2691	10	3.98
Changji	37.29	37.29	1	14.94	3590036	74482	3.46106e+06	320724	436307	0.106	0.519	0.375	781022	894300	57219	0.9943	0.9714	16.07	10.88	15.48	0.352	0.3915	4.09	4.17
Fukang	16.75	16.75	1	10.8	1431659	85116	2.53689e+06	180060	246567	0.182	0.594	0.224	2032901	291357	55355	0.9957	0.9861	27.06	13.35	4.1	0.33	0.3736	9.21	1.61
Hutubi	22.04	20.5	0.930127	14.61	1283866	57392	938845	85982	200741	0.321	0.378	0.301	1193283	247703	47118	0.9905	0.9867	32.37	13.21	3.38	0.3514	0.3879	12.61	0.62
Manas	17.83	14.24	0.798654	12.3	1653094	64958	1.96056e+06	87959	195314	0.36	0.401	0.239	1637669	272297	56036	0.9948	0.9828	28.79	11.12	3.08	0.3874	0.4254	24.48	0.72
Qitai	24.33	16.38	0.673243	15.16	1156397	47588	673584	81172	211798	0.383	0.358	0.259	2708156	239263	50921	0.9943	0.9725	17.21	4.78	5.11	0.2383	0.2413	10.45	2.04
Jimsar	14.08	11.63	0.825994	5.75	1079921	83715	2.23e+06	111017	188808	0.177	0.661	0.162	67793	114538	67291	0.9881	0.8893	32.02	7.26	3.5	0.3324	0.3628	11.26	0.89
Mori	8.94	3.9	0.436242	3.11	261488	29381	52654.3	29565	126477	0.466	0.17	0.364	328934	69796	55275	0.9804	0.7059	14.02	4.71	3.5	0.3031	0.2722	22.97	0.5
Yining	55.97	55.97	1	14.54	1887060	35715	607927	245427	400848	0.035	0.264	0.701	1645824	684520	49140	0.9957	0.9697	20.71	8.84	29.21	0.3563	0.3933	13.89	4.9
Kuitun	29.94	29.94	1	1.84	1150804	73888	1.05393e+06	170187	230550	0.059	0.397	0.544	1257580	227860	50491	0.9898	0.9874	17.72	9.21	7.54	0.3937	0.441	10.09	2.74
Yining	44.31	9.06	0.204469	18.98	691583	15927	500583	54559	242233	0.415	0.264	0.321	534507	135900	38064	0.9524	0.4952	17.3	5.85	3.8	0.359	0.3191	5.71	0.33
Qapqal	19.97	6.6	0.330496	14.3	459269	23236	241364	38000	173708	0.463	0.244	0.293	127544	30407	43572	0.7477	0.6692	20.22	14.52	2.5	0.2919	0.3173	14.92	0.78
Huocheng	41.76	22.07	0.528496	14.48	1022262	24618	464934	41840	203006	0.319	0.267	0.414	1081953	155310	41222	0.8965	0.4924	6.25	3.36	3.78	0.2783	0.4209	5.87	0.32
Gongliu	20.78	4	0.192493	15.43	386892	19035	266523	19210	157070	0.368	0.34	0.292	265970	57290	46022	0.7273	0.5818	20.53	7.83	3.67	0.3981	0.4055	11.45	0.51
Xinyuan	32.56	27.52	0.845209	15.45	789856	24643	672393	63276	194340	0.327	0.394	0.279	273140	224896	50246	0.7369	0.598	12.98	5.29	9.58	0.3915	0.4201	4.88	0.51
Zhaosu	19.25	5.86	0.304416	13.16	394580	20535	110321	14263	151140	0.434	0.217	0.349	151177	50982	40888	0.8378	0.295	19.32	7.84	2.48	0.277	0.3878	2.95	0.6
Takis	17.53	4.23	0.241301	16.23	237419	13547	60611.1	18995	139132	0.43	0.162	0.408	73901	85145	44947	0.981	0.644	16.77	4.92	3.4	0.367	0.4017	14.51	0.6
Nilka	18.84	4.15	0.220276	17.86	427976	22680	200601	34137	148330	0.332	0.438	0.23	190880	71200	44726	0.9189	0.389	25.43	7.28	2.4	0.3741	0.4517	10.64	0.89
Tacheng	17.28	17.28	1	6.14	733836	44074	37662.7	45838	175805	0.269	0.205	0.526	248627	162457	43463	0.9466	0.8318	14.53	13.41	7.08	0.3924	0.4067	10.22	1.17
Usu	23.12	23.12	1	7.96	1959784	58852	521048	120095	247897	0.29	0.518	0.192	1266787	138525	37422	0.9589	0.9119	19.17	7.83	2.66	0.3	0.3503	6.78	1.7
Emin	21.46	13.64	0.635601	4.85	654252	30081	115990	38233	174480	0.349	0.274	0.377	209907	137768	28571	0.9577	0.9224	14.58	5.92	4.5	0.1961	0.2682	11.09	0.78
Shawan	21.88	18.68	0.853748	5.71	1698765	47188	671502	74757	182332	0.483	0.198	0.319	796592	154803	47735	0.9512	0.8728	14.78	7.47	6.32	0.29	0.3364	7.99	1.3
Toli	9.92	4.36	0.439516	3.95	416259	41562	190499	28560	118640	0.103	0.631	0.266	234201	39298	54432	0.9638	0.8486	20.85	10.05	2.6	0.3378	0.3544	15.07	0.78
Yuming	6	2.79	0.465	6.72	147360	24607	6880	6996	87641	0.404	0.178	0.418	96418	27774	34298	0.9824	0.8659	22.99	2.76	2.7	0.3976	0.3983	13.78	0.47
Hoboksar	5.49	2.49	0.453552	7.53	352314	53788	212505	94588	150357	0.21	0.523	0.267	248571	32208	37521	0.9634	0.875	26.65	4.52	1.13	0.356	0.41	45.83	0.39
Altay	23.49	23.49	1	8.29	551691	28612	114643	61700	215149	0.156	0.178	0.666	800168	230922	39591	0.9232	0.9139	15.24	25.43	3.05	0.3675	0.375	5.36	2
Burqin	7.28	3.34	0.458791	11.22	188164	27231	72520.6	28719	124546	0.173	0.419	0.408	408186	115415	39195	0.968	0.9315	25.83	5	1.89	0.4619	0.5443	20.55	1.23
Fuyun	9.77	3.34	0.341863	14.07	541203	57698	636701	102600	214156	0.11	0.72	0.17	432539	59481	29706	0.9446	0.8827	16.76	7.46	2.67	0.3093	0.3123	14.01	0.3
Fuhai	7.64	2.95	0.386126	11.19	371914	46782	92319.5	28446	122797	0.345	0.349	0.306	225669	56260	35714	0.6571	0.5714	13.74	3.48	3.12	0.185	0.1913	7.14	0.29
Habahe	8.91	1.95	0.218855	12.61	354941	41046	208750	58451	153875	0.201	0.574	0.225	285252	45462	37126	0.9705	0.9662	31.38	8.01	2.95	0.3825	0.4123	11.97	0.1
Qinghe	6.55	2.01	0.30687	15.63	139540	20612	56460	22913	128742	0.264	0.355	0.381	239357	27903	41540	0.8686	0.8057	15.03	8.12	1.36	0.2995	0.3025	15.43	0.62
Jeminay	3.94	1.39	0.352792	8.26	102572	26642	95479	7651	80766	0.129	0.589	0.282	198147	11068	37390	0.8933	0.7067	21.33	3.72	0.49	0.2751	0.2298	22.67	0.5
Bole	27.18	27.18	1	7.3	1297181	49513	484120	80939	213566	0.224	0.313	0.463	1256136	260696	45857	0.9873	0.802	13.75	12.46	5.8	0.3545	0.3725	12.72	1.6
Jinghe	14.63	8.31	0.568011	11.12	628286	43323	135402	29900	131312	0.403	0.258	0.339	569208	58767	34690	0.9057	0.7887	16.49	3.85	2.31	0.3594	0.3667	13.96	0.5
Wenquan	7.58	4.47	0.58971	5.9	210673	27887	4181.1	10303	97239	0.365	0.222	0.413	157902	25097	44581	0.9286	0.949	20.71	15.95	1.1	0.4374	0.4632	25.51	0.5
Korla	56.42	56.42	1	11.02	7392635	126234	7395794	317521	436938	0.054	0.776	0.17	6126220	598934	61522	0.9988	0.9988	24.45	11.85	29.28	0.3877	0.4	4.55	6.45
Luntai	12.07	7.36	0.609776	13.88	572388	45597	274810	84386	154459	0.356	0.168	0.476	225325	45112	49869	0.989	0.9934	28.51	6.7	3.81	0.3696	0.4095	14.51	0.54
Yuli	10.92	6.03	0.552198	6.03	458147	41555	82214.5	21070	125744	0.569	0.152	0.279	305240	20579	40579	0.942	0.942	20.56	4.64	3.27	0.3331	0.375	9.18	0.7
Ruoqiang	3.59	2.47	0.688022	8.18	654734	85759	519680	60061	121710	0.291	0.602	0.107	447469	8972	76077	0.9943	0.9483	34.79	7.05	1.53	0.394	0.4585	14.94	0.5
Qiemo	6.99	1.91	0.273247	16.4	236936	32367	5075.1	27697	116681	0.432	0.206	0.362	322485	11108	44276	0.9971	0.9257	9.73	8.15	2.7	0.2704	0.2759	13.14	0.82
Yanqi	16.27	11.38	0.699447	10.98	571083	40079	112474	29344	125124	0.284	0.225	0.491	298928	76580	45292	0.9499	0.9928	10.66	4.97	4.9	0.3166	0.3598	8.71	1.12
Hejing	19.71	17.4	0.882801	8.85	749210	34995	1.01991e+06	59767	187802	0.29	0.382	0.328	642110	47476	43425	0.9915	0.9855	13.74	2.87	6	0.375	0.405	10.88	1.42
Hoxud	7.78	4.08	0.524422	4.4	319205	41108	101253	14831	107484	0.61	0.14	0.25	224185	19338	39847	0.9862	0.9908	31.76	10.56	1.28	0.3844	0.4026	14.98	0.95
Bohu	6.12	3.2	0.522876	8.6	231391	37625	38491.1	13371	85845	0.411	0.185	0.404	148253	29270	44889	0.9895	0.9895	16.02	9.73	1.26	0.38	0.41	29.96	0.53
Aksu	51.49	51.49	1	9.51	1612080	31309	1333203	153588	278246	0.115	0.263	0.622	1303120	580549	51024	0.8156	0.9195	11.47	9.62	13.82	0.3271	0.1147	5.16	5.07
Wensu	26.13	17.3	0.662074	12.18	651927	24950	133473	36006	188449	0.427	0.247	0.326	406528	95834	33179	0.9866	0.8987	40.93	4.5	2.4	0.252	0.2738	9.62	0.93
Kuqa	49.39	35.44	0.717554	9.17	1510493	30584	2.6723e+06	272671	377446	0.136	0.547	0.317	979808	166038	47369	0.9921	0.8751	21.27	5.21	12.05	0.2951	0.2963	8.41	0.5
Xayar	27.76	18.97	0.683357	4.56	468589	16880	215912	101234	205028	0.305	0.215	0.48	236276	91043	42335	0.8923	0.8	23.77	10.63	3.65	0.3874	0.4382	10.05	0.93
Xinhe	19.01	5.71	0.300368	14.21	313741	16500	105496	36117	147951	0.369	0.197	0.434	153005	37766	42877	0.8318	0.7727	25.57	4.22	4.65	0.1942	0.1385	14.92	0.5
Baicheng	24.54	8.79	0.358191	8.03	491240	20016	658024	108771	219944	0.229	0.4	0.371	570256	69024	57601	0.9952	0.9952	35.72	6.76	2.64	0.3416	0.3416	12.5	1.09
Wushi	22.88	8.03	0.350962	16.93	263003	11495	31404.1	8531	166822	0.378	0.126	0.496	104779	17011	41430	0.9677	0.9355	22.54	11.84	1.1	0.3974	0.6026	14.99	0.3
Awati	26.31	14.49	0.550741	10.98	412488	15675	75893.2	16500	173631	0.396	0.163	0.441	135418	45460	40140	0.9934	0.9095	14.79	3.7	4.8	0.344	0.388	10.32	0.8
Keping	5.54	1	0.180505	16.12	87242	15761	32191	3903	78798	0.233	0.189	0.578	51190	5410	46435	0.9302	0.9302	11.98	8.24	0.67	0.3333	0.3387	11.48	0.15
Artux	27.11	27.11	1	31.15	389531	14583	140885	33612	208720	0.152	0.256	0.592	362565	98969	43843	1	1	22.75	2.88	3	0.2735	0.2952	6.33	4.3
Akto	21.95	4.63	0.210934	51.09	237951	11067	96599.3	23013	236448	0.224	0.349	0.427	350544	37499	54808	0.992	0.9763	13.87	5.83	1.5	0.25	0.2867	7.96	0.66
Akqi	4.46	1.32	0.295964	19.11	77691	17577	16958.7	7748	105480	0.125	0.244	0.631	48427	10780	40719	0.9799	0.9849	22.21	10.98	1.25	0.2884	0.293	5.03	0.6
Wuqia	6.12	1.99	0.325163	22.45	187238	30917	93198.9	24450	131682	0.052	0.487	0.461	240989	16906	47388	0.9814	0.9627	16.39	13.62	1.89	0.304	0.3175	30.07	0.86
Kashkar	60.71	60.71	1	67.08	1805853	29610	598832	163075	501652	0.043	0.372	0.585	1494504	634508	51447	1	0.9755	21.88	10.64	25.42	0.3189	0.3521	2.59	3.87
Shufu	28.88	3.35	0.115997	65.07	345674	11796	2777.2	27399	242085	0.424	0.189	0.387	440157	26653	50329	0.9811	0.9906	12.33	4.91	1.77	0.0525	0.0765	3.78	0.7
Shule	37.72	11.4	0.302227	50.07	645638	18566	186920	39056	231206	0.31	0.5	0.19	794927	73288	44572	0.8613	0.9772	13.43	3.29	2.98	0.3011	0.3585	15.6	2.04
Yingisar	30.2	4.23	0.140066	33.55	294538	9996	37314.4	17823	226228	0.38	0.273	0.347	497350	50400	46962	0.963	0.8333	17.99	5.38	7.23	0.2776	0.2806	11.48	2.2
Zepu	22.35	6.05	0.270694	41.2	396860	20080	25920.6	25017	207998	0.353	0.243	0.404	372731	56608	50048	0.9109	0.9076	19.76	13.47	2	0.394	0.4842	14.1	1.1
Shache	84.64	35.24	0.416352	63.45	750175	9003	116370	44051	534521	0.518	0.151	0.331	478735	136101	55190	0.9196	0.7319	19.01	2.83	20.3	0.2463	0.2905	8.47	2.95
Yecheng	51.9	13.03	0.25106	81.3	701961	14210	128328	43537	397772	0.455	0.247	0.298	492162	125100	55868	0.9713	0.7696	7.95	2.22	4.8	0.0643	0.0817	5.6	4.96
Makit	27.74	7.17	0.258472	50.81	371982	15918	69145.8	23611	210595	0.499	0.205	0.296	463004	108496	47084	0.969	0.9287	16.43	6.37	4.3	0.316	0.3525	13.86	0.3
Yopurga	17.56	6.3	0.35877	61.9	311623	18806	98026.5	17620	174576	0.285	0.421	0.294	466586	35160	47174	0.9524	0.8333	24.72	4.05	1.75	0.0798	0.1024	2.86	1.87
Jiashi	45.28	5.06	0.111749	71.92	571758	13585	129269	38431	302459	0.389	0.317	0.294	575769	99223	45501	0.8242	0.7394	8.68	2.22	2.95	0.2313	0.2371	11.39	0.73
Bachu	37.8	14.32	0.378836	69.4	587795	17768	61362.1	34233	296118	0.326	0.199	0.475	611344	122414	47752	0.8909	0.6334	11.74	1.3	4.8	0.087	0.1255	7.13	1.5
Tashkorgan	4.04	1.69	0.418317	17.67	100171	25296	33093.4	14743	119250	0.122	0.515	0.363	268111	15870	62711	0.758	0.7261	37.39	4.57	1.62	0.1296	0.2007	25.48	1.53
Hotan	34.66	34.66	1	12.4	550892	16608	148553	55131	218886	0.071	0.361	0.568	612084	160061	54488	0.9752	0.9994	19.51	7.25	20	0.1005	0.1409	3.82	4
Moyu	56.88	13.31	0.234001	15.25	338631	6090	48346.7	21121	373916	0.407	0.082	0.511	379862	39241	53283	0.95	0.665	22.98	7.05	3.71	0.1751	0.2918	2.5	0.57
Pishan	28.91	8	0.276721	21.67	194000	6967	10869.8	12386	187789	0.463	0.099	0.438	201912	19748	43046	0.8451	0.8451	21.35	7.7	1	0.1236	0.1448	5.92	0.36
Lop	27.02	4.46	0.165063	22.59	213112	8065	29644.3	14339	205277	0.287	0.166	0.547	168623	20898	54229	0.8765	0.8434	14.73	2.64	3.97	0.25	0.2552	3.61	0.36
Qira	16.54	3.37	0.203748	17.43	148102	9114	3233	7491	158392	0.365	0.139	0.496	177131	23260	52287	0.9055	0.72	18.25	3.99	2.33	0.2463	0.2519	0.36	0.61
Yutian	27.74	7.54	0.27181	22.85	205770	7349	11723.5	13566	201912	0.332	0.14	0.528	221302	28148	53313	0.8848	0.7665	12.09	13.85	5.1	0.221	0.2688	1.34	0.42
Minfeng	3.91	1.6	0.409207	15.04	77564	20068	5962	7117	80838	0.179	0.161	0.66	64803	10187	56137	0.8605	0.6977	21.86	11.46	1.02	0.1082	0.1345	1.16	0.52

## Sheet: Standardization
index	The total population	Urban population	Proportion of urban population	Natural population growth	GDP	Per capita GDP	Total value of industrial products	Local financial income	Expenditure of local finance	The share of primary industry in GDP	The share of secondary industry in GDP	The share of tertiary industry in GDP	Fixed asset value of the whole society	Retail volume of social commodities	Average employee’s money wage	Water penetration rate	Gas penetration rate	Road area per capita	Drainage pipe density	Domestic garbage removal volume	Green area rate of built-up area	Coverage rate of afforestation in development area	Per capita public green areas	Public facilities
Shihezi	0.741888	1	1	0.00415303	0.38973	0.626581	0.61628	1	0.69576	0.01	0.73487	0.447811	0.378948	0.8695	0.594746	1	0.974894	0.752018	0.393701	0.302883	0.651685	0.36609	0.212008	0.611024
Changji	0.415793	0.578603	1	0.164863	0.480169	0.56925	0.467777	0.969035	0.784488	0.123478	0.629683	0.451178	0.120536	1	0.60304	0.983377	0.959433	0.28316	0.397016	0.520667	0.731558	0.598745	0.0820321	0.640945
Fukang	0.162369	0.251116	1	0.112761	0.18511	0.657761	0.342771	0.538797	0.368138	0.255652	0.737752	0.19697	0.326512	0.32169	0.563802	0.98746	0.980284	0.600058	0.499378	0.125391	0.677821	0.564722	0.194634	0.237795
Hutubi	0.227637	0.310906	0.921336	0.16071	0.164906	0.427004	0.126615	0.251048	0.267581	0.497391	0.426513	0.326599	0.188367	0.272579	0.390414	0.972295	0.981135	0.753172	0.493576	0.100382	0.730093	0.591903	0.269408	0.0818898
Manas	0.175694	0.211097	0.773323	0.131639	0.215381	0.489979	0.264815	0.257095	0.255673	0.565217	0.459654	0.222222	0.261483	0.300247	0.578137	0.984835	0.975603	0.649942	0.406962	0.0899618	0.818026	0.663182	0.53046	0.0976378
Qitai	0.255891	0.245217	0.632134	0.167632	0.147481	0.345402	0.0907352	0.236336	0.291844	0.605217	0.397695	0.255892	0.437614	0.263084	0.470467	0.983377	0.960993	0.316032	0.144219	0.160472	0.453835	0.313248	0.221905	0.305512
Jimsar	0.129426	0.169483	0.804103	0.0492071	0.137026	0.6461	0.30126	0.327621	0.241397	0.246957	0.834294	0.0925926	0.00318635	0.122769	0.815055	0.965296	0.842979	0.74308	0.246995	0.10455	0.683683	0.544193	0.239718	0.124409
Mori	0.0660086	0.0462372	0.365316	0.0159829	0.0251432	0.193859	0.00674652	0.0784903	0.104623	0.749565	0.126801	0.43266	0.0461528	0.0724342	0.562118	0.94284	0.582837	0.224048	0.141318	0.10455	0.612115	0.371983	0.497251	0.0629921
Yining	0.646268	0.876435	1	0.159829	0.247365	0.246579	0.0818542	0.73873	0.706679	0.01	0.262248	1	0.262825	0.763998	0.432977	0.98746	0.957021	0.416955	0.312474	0.997569	0.742062	0.602167	0.297559	0.755906
Kuitun	0.325108	0.461416	1	0.01	0.146716	0.564306	0.142182	0.508599	0.332992	0.0417391	0.45389	0.73569	0.198946	0.250256	0.461415	0.970254	0.982128	0.330738	0.327808	0.244877	0.833415	0.692834	0.213987	0.415748
Yining	0.502406	0.128508	0.104384	0.215706	0.0839389	0.0818767	0.0673346	0.154937	0.358628	0.66087	0.262248	0.360269	0.0799764	0.146801	0.199827	0.861184	0.283972	0.318627	0.188562	0.11497	0.748657	0.461129	0.11766	0.0362205
Qapqal	0.202097	0.0892857	0.246267	0.156808	0.0521806	0.142712	0.0322718	0.10429	0.208262	0.744348	0.233429	0.313131	0.0130174	0.0281216	0.315771	0.264217	0.53078	0.402826	0.547866	0.0698159	0.584758	0.457708	0.320211	0.107087
Huocheng	0.470944	0.335938	0.469177	0.159074	0.129144	0.154215	0.0625125	0.116035	0.272552	0.493913	0.266571	0.516835	0.17005	0.168637	0.266303	0.698163	0.28	0.01	0.0853709	0.114276	0.551539	0.654628	0.121179	0.0346457
Gongliu	0.212091	0.0478316	0.0909019	0.171029	0.0422864	0.107746	0.035675	0.0468183	0.171753	0.57913	0.371758	0.311448	0.0357931	0.0583649	0.367343	0.204724	0.406809	0.411765	0.270617	0.110455	0.844162	0.625356	0.243897	0.0645669
Xinyuan	0.357434	0.422832	0.825735	0.171281	0.0973732	0.154423	0.0905741	0.181599	0.253536	0.507826	0.449568	0.289562	0.0369728	0.246921	0.456258	0.232721	0.429787	0.19406	0.165354	0.315735	0.828041	0.653108	0.0994062	0.0645669
Zhaosu	0.193214	0.0774872	0.216905	0.142462	0.0433374	0.120231	0.0145467	0.0316873	0.158741	0.693913	0.194524	0.407407	0.0169058	0.0512684	0.259273	0.526976	0.01	0.376874	0.271032	0.0691212	0.548363	0.591713	0.0569606	0.0787402
Takis	0.171993	0.0514987	0.14585	0.181097	0.0218528	0.0620672	0.00782277	0.0461607	0.132392	0.686957	0.115274	0.506734	0.00419132	0.0897018	0.344714	0.94459	0.495035	0.303345	0.150021	0.101077	0.768197	0.618133	0.311194	0.0787402
Nilka	0.188155	0.0502232	0.12218	0.201611	0.0479027	0.138084	0.0267583	0.0924743	0.152575	0.516522	0.512968	0.207071	0.0234383	0.0740137	0.340062	0.763488	0.133333	0.553057	0.247824	0.0663425	0.78554	0.713172	0.226083	0.124409
Tacheng	0.168908	0.259566	1	0.0541153	0.0897151	0.316154	0.00471871	0.128263	0.212864	0.406957	0.177233	0.705387	0.0329396	0.176678	0.313476	0.844269	0.761418	0.238754	0.501865	0.228899	0.830239	0.627637	0.216846	0.168504
Usu	0.240962	0.352679	1	0.0770199	0.257307	0.439156	0.0701028	0.355387	0.371057	0.443478	0.628242	0.143098	0.200461	0.149754	0.186313	0.88014	0.875035	0.372549	0.270617	0.0753734	0.604543	0.520433	0.141192	0.251969
Emin	0.220481	0.201531	0.589757	0.0378807	0.0788356	0.199685	0.0153135	0.105002	0.209956	0.546087	0.276657	0.454545	0.0265689	0.148903	0.01	0.87664	0.889929	0.240196	0.191463	0.139284	0.350757	0.364379	0.23598	0.107087
Shawan	0.225663	0.281888	0.835348	0.0487038	0.221625	0.342073	0.0904536	0.216715	0.227186	0.77913	0.167147	0.356902	0.123098	0.168067	0.403402	0.857684	0.819574	0.245963	0.255698	0.202501	0.580117	0.494013	0.167803	0.188976
Toli	0.0780999	0.0535714	0.369003	0.0265542	0.046301	0.295246	0.0253918	0.0754164	0.0874259	0.118261	0.791066	0.267677	0.030566	0.038124	0.544373	0.89443	0.785248	0.420992	0.362619	0.0732893	0.696873	0.528227	0.32351	0.107087
Yuming	0.0297347	0.0285395	0.397693	0.0614145	0.0095414	0.154123	0.000554956	0.00946031	0.0194043	0.641739	0.138329	0.523569	0.00789612	0.0251595	0.120553	0.948673	0.809787	0.482699	0.0605056	0.0767628	0.842941	0.611671	0.29514	0.0582677
Hoboksar	0.0234423	0.0237564	0.384804	0.0716084	0.0375594	0.397007	0.0283684	0.277371	0.157023	0.304348	0.635447	0.26936	0.0329304	0.0301477	0.188397	0.893263	0.822695	0.588235	0.133444	0.0222299	0.741329	0.63391	1	0.0456693
Altay	0.245527	0.358578	1	0.0811729	0.0648151	0.187458	0.0151313	0.176779	0.299197	0.210435	0.138329	0.941077	0.123687	0.253701	0.231971	0.776028	0.877872	0.259227	1	0.0889198	0.769419	0.567383	0.109963	0.299213
Burqin	0.0455275	0.0373087	0.390703	0.118047	0.0151195	0.175964	0.00943369	0.0759027	0.100386	0.24	0.485591	0.506734	0.0591924	0.123755	0.223635	0.906678	0.902837	0.564591	0.153336	0.048628	1	0.889185	0.444029	0.177953
Fuyun	0.0762492	0.0373087	0.259064	0.153914	0.0633813	0.429551	0.0857463	0.301876	0.297018	0.130435	0.919308	0.106061	0.0631993	0.0608298	0.0238917	0.838437	0.833617	0.303057	0.255284	0.0757207	0.627259	0.448204	0.300198	0.0314961
Fuhai	0.0499692	0.0310906	0.308895	0.117669	0.0402388	0.338694	0.0121117	0.0750677	0.0965477	0.53913	0.384726	0.335017	0.0291622	0.0572062	0.15036	0.01	0.392057	0.215975	0.090344	0.0913512	0.323644	0.218209	0.149109	0.0299213
Habahe	0.0656385	0.0151467	0.120581	0.13554	0.0379186	0.290951	0.0278605	0.166842	0.164743	0.288696	0.708934	0.198653	0.0389656	0.0450584	0.180083	0.913969	0.952057	0.724625	0.278077	0.0854463	0.806058	0.638282	0.255333	0.01
Qinghe	0.0365207	0.0161033	0.219669	0.173546	0.00847237	0.120872	0.00726128	0.0581443	0.109593	0.398261	0.393372	0.461279	0.0314144	0.0253046	0.272997	0.616798	0.724397	0.253172	0.282636	0.0302188	0.603322	0.429576	0.331427	0.0818898
Jeminay	0.00431832	0.00621811	0.271368	0.0807954	0.0034187	0.171061	0.0125391	0.0114637	0.00431841	0.163478	0.730548	0.294613	0.0246339	0.00636524	0.18564	0.688831	0.583972	0.434833	0.10029	0.01	0.543723	0.291389	0.490653	0.0629921
Bole	0.291055	0.417411	1	0.0687138	0.166727	0.361425	0.0651078	0.235624	0.295723	0.328696	0.332853	0.599327	0.198708	0.287196	0.36387	0.962963	0.719149	0.216263	0.462495	0.184439	0.737665	0.562631	0.271828	0.23622
Jinghe	0.136212	0.11655	0.513663	0.116788	0.0752859	0.309903	0.0179393	0.0795149	0.115232	0.64	0.253602	0.390572	0.0856859	0.0600265	0.128805	0.724993	0.700284	0.295271	0.105678	0.0632164	0.749634	0.551606	0.299098	0.0629921
Wenquan	0.0492289	0.0553253	0.538092	0.0510949	0.0181965	0.181424	0.000189895	0.0195752	0.0404654	0.573913	0.201729	0.515152	0.0180123	0.0221478	0.33701	0.791776	0.92766	0.416955	0.607128	0.0211879	0.940156	0.735031	0.553112	0.0629921
Korla	0.65182	0.88361	1	0.11553	1	1	1	0.959238	0.785872	0.0330435	1	0.106061	1	0.667714	0.693618	0.9965	0.998298	0.524798	0.437215	1	0.818759	0.614902	0.0921487	1
Luntai	0.104627	0.101403	0.560683	0.151523	0.0676445	0.32883	0.036796	0.246167	0.166024	0.558261	0.123919	0.621212	0.0291056	0.0446647	0.448322	0.967921	0.990638	0.641869	0.223788	0.115318	0.774548	0.63296	0.311194	0.0692913
Yuli	0.090438	0.0801977	0.495861	0.0527309	0.0520272	0.295187	0.0107449	0.0525073	0.103014	0.928696	0.100865	0.289562	0.0422543	0.0170651	0.252768	0.830854	0.91773	0.41263	0.138417	0.0965613	0.685393	0.567383	0.193974	0.0944882
Ruoqiang	0.01	0.0234375	0.648773	0.0797886	0.0789015	0.663113	0.0699177	0.171766	0.0941625	0.445217	0.74928	0.01	0.0656557	0.00400724	1	0.983377	0.926667	0.822953	0.238293	0.0361237	0.834148	0.726098	0.320651	0.0629921
Qiemo	0.0419494	0.0145089	0.181816	0.183237	0.0217868	0.218713	0.00031082	0.0727768	0.0831273	0.690435	0.178674	0.429293	0.0450917	0.00641024	0.33059	0.991543	0.89461	0.100346	0.283879	0.0767628	0.532242	0.379015	0.281064	0.113386
Yanqi	0.156447	0.165497	0.661635	0.115026	0.0674661	0.282902	0.0148379	0.0778143	0.101654	0.433043	0.206052	0.646465	0.0412158	0.0800661	0.351977	0.853893	0.989787	0.127163	0.152093	0.153178	0.64509	0.538491	0.183638	0.16063
Hejing	0.19889	0.26148	0.868056	0.0882205	0.0918167	0.240586	0.13758	0.170867	0.239189	0.443478	0.432277	0.372054	0.0976807	0.0473242	0.312676	0.975211	0.979433	0.215975	0.0650642	0.191386	0.787738	0.624406	0.231361	0.207874
Hoxud	0.0516965	0.0491071	0.46459	0.0322175	0.0330333	0.291467	0.0133201	0.0334246	0.0629461	1	0.0835735	0.240741	0.0289181	0.015669	0.237359	0.959755	0.98695	0.735582	0.383755	0.0274401	0.810699	0.619844	0.321531	0.133858
Bohu	0.0312153	0.0350765	0.46285	0.0850743	0.0210288	0.262477	0.00483076	0.028959	0.0154633	0.653913	0.148415	0.5	0.0164247	0.0268425	0.343493	0.969379	0.985106	0.281719	0.349358	0.0267454	0.799951	0.63391	0.650979	0.0677165
Aksu	0.590993	0.805006	1	0.0965266	0.209775	0.209906	0.179957	0.457829	0.437652	0.13913	0.260807	0.867003	0.206439	0.647031	0.472635	0.462234	0.885816	0.150519	0.344799	0.463008	0.670738	0.0726098	0.105564	0.782677
Wensu	0.2781	0.259885	0.61956	0.130128	0.0785178	0.156978	0.0176783	0.0981908	0.240609	0.681739	0.237752	0.368687	0.0589196	0.101727	0.0969983	0.960922	0.856312	1	0.132615	0.0663425	0.487298	0.375024	0.203651	0.130709
Kuqa	0.565083	0.549107	0.68202	0.0922477	0.195887	0.203872	0.361087	0.822059	0.655328	0.175652	0.670029	0.353535	0.153243	0.180706	0.395697	0.976961	0.822837	0.433103	0.162039	0.401528	0.592574	0.417791	0.17704	0.0629921
Xayar	0.298211	0.286511	0.643521	0.0342311	0.0534547	0.0898089	0.0288293	0.297698	0.276988	0.469565	0.191643	0.627946	0.0309074	0.096337	0.289732	0.685914	0.716312	0.50519	0.386656	0.10976	0.818026	0.687512	0.213108	0.130709
Xinhe	0.190253	0.0750957	0.212349	0.155676	0.0322864	0.086646	0.013894	0.0985303	0.151743	0.58087	0.165706	0.550505	0.0172066	0.0364005	0.301141	0.509478	0.677589	0.557093	0.121011	0.144495	0.346116	0.117848	0.320211	0.0629921
Baicheng	0.258482	0.124203	0.277446	0.0779008	0.0565512	0.115911	0.0886306	0.320751	0.309719	0.337391	0.458213	0.444444	0.0858583	0.0715657	0.611081	0.986002	0.993191	0.849769	0.226274	0.0746787	0.706155	0.503897	0.266989	0.155906
Wushi	0.238001	0.112085	0.269307	0.189907	0.0253503	0.0449877	0.00387215	0.0141553	0.193152	0.596522	0.0634006	0.654882	0.00927179	0.0130511	0.270682	0.905803	0.908511	0.469723	0.436801	0.0211879	0.842452	1	0.321751	0.0314961
Awati	0.280321	0.215083	0.494221	0.115026	0.0457855	0.0797793	0.00988987	0.0385294	0.208094	0.627826	0.116715	0.56229	0.0143129	0.0450562	0.243527	0.980752	0.871631	0.246251	0.0994613	0.149705	0.712018	0.592093	0.219046	0.110236
Keping	0.0240592	0.01	0.0774064	0.179713	0.00132302	0.0804951	0.00397859	0.01	0.01	0.344348	0.154179	0.792929	0.000454606	0.01	0.376037	0.796442	0.900993	0.165225	0.287609	0.00625217	0.685882	0.498384	0.244557	0.00787402
Artux	0.290191	0.416295	1	0.368865	0.0426472	0.0706902	0.0186808	0.0908685	0.28509	0.203478	0.25072	0.816498	0.0516862	0.105254	0.321475	1	1	0.475779	0.0654787	0.087183	0.539814	0.4157	0.131295	0.661417
Akto	0.226527	0.0578763	0.111663	0.619809	0.0219256	0.0414253	0.0126906	0.0584502	0.345934	0.328696	0.384726	0.538721	0.0497083	0.0361001	0.552288	0.97667	0.966383	0.219723	0.187733	0.0350816	0.482413	0.399544	0.167143	0.088189
Akqi	0.0107341	0.00510204	0.207391	0.217342	1.73614e-05	0.0956103	0.00191823	0.0117604	0.0585487	0.156522	0.233429	0.882155	0.01	0.00604124	0.255715	0.941382	0.978582	0.460208	0.40116	0.0263981	0.576209	0.411519	0.102705	0.0787402
Wuqia	0.0312153	0.0157844	0.240264	0.259376	0.0149929	0.206644	0.0122307	0.0628454	0.116044	0.0295652	0.583573	0.59596	0.0316829	0.012933	0.396097	0.945757	0.947092	0.292388	0.510568	0.048628	0.614314	0.458088	0.653398	0.119685
Kashkar	0.70475	0.952009	1	0.821042	0.236264	0.195765	0.080624	0.486846	0.927875	0.013913	0.417867	0.804714	0.237928	0.707734	0.481539	1	0.965248	0.450692	0.38707	0.865926	0.650708	0.523855	0.0490433	0.593701
Shufu	0.31203	0.0374681	0.00478256	0.795746	0.0366517	0.047493	0.01	0.0718653	0.358303	0.676522	0.154179	0.47138	0.0644527	0.0238983	0.458005	0.944882	0.986667	0.175317	0.149606	0.0444599	0.01	0.01	0.0752144	0.0944882
Shule	0.421098	0.165816	0.214441	0.606972	0.077658	0.103842	0.0249077	0.10752	0.334431	0.478261	0.602305	0.139731	0.122824	0.0763627	0.336821	0.595509	0.96766	0.207036	0.08247	0.0864884	0.60723	0.53602	0.335166	0.305512
Yingisar	0.328316	0.0514987	0.0318796	0.399069	0.0296612	0.032511	0.0046716	0.042576	0.323508	0.6	0.275216	0.40404	0.0738628	0.0506137	0.38713	0.892097	0.763546	0.338524	0.169084	0.234109	0.549829	0.387949	0.244557	0.330709
Zepu	0.231462	0.0805166	0.178941	0.495344	0.0436491	0.116444	0.00313044	0.0645797	0.283506	0.553043	0.231988	0.5	0.0533588	0.0575977	0.45209	0.740157	0.868936	0.389562	0.504351	0.0524488	0.834148	0.774948	0.302177	0.15748
Shache	1	0.545918	0.342924	0.775359	0.0919487	0.0242459	0.0153648	0.122797	1	0.84	0.0994236	0.377104	0.0708	0.147027	0.560329	0.765529	0.619716	0.367935	0.0634065	0.688086	0.473376	0.406767	0.178359	0.448819
Yecheng	0.596052	0.191805	0.156837	1	0.0853576	0.0675856	0.0169824	0.121225	0.69993	0.730435	0.237752	0.321549	0.0730092	0.134651	0.574601	0.916302	0.673191	0.0490196	0.0381268	0.149705	0.0288227	0.00988405	0.115241	0.765354
Makit	0.297964	0.0983737	0.165181	0.616285	0.0402481	0.0818018	0.0089772	0.0602793	0.289204	0.806957	0.177233	0.318182	0.0682118	0.115972	0.389698	0.909595	0.898865	0.293541	0.210112	0.132338	0.643625	0.524615	0.296899	0.0314961
Yopurga	0.172363	0.0845026	0.278098	0.755852	0.0319968	0.10584	0.0128837	0.0419551	0.210167	0.434783	0.488473	0.314815	0.0688011	0.0334687	0.391593	0.861184	0.763546	0.532584	0.113966	0.0437652	0.066683	0.0492302	0.0549813	0.27874
Jiashi	0.514374	0.0647321	0.01	0.881953	0.0675583	0.0623835	0.0171097	0.105608	0.490783	0.615652	0.338617	0.314815	0.0867654	0.105539	0.356376	0.487314	0.630355	0.0700692	0.0381268	0.0854463	0.436737	0.305265	0.242578	0.0992126
Bachu	0.422085	0.212372	0.300689	0.850239	0.0697507	0.0972	0.00792436	0.0927679	0.476869	0.506087	0.168588	0.619529	0.0926187	0.131629	0.40376	0.681831	0.48	0.158304	0.01	0.149705	0.0842697	0.0931382	0.148889	0.220472
Tashkorgan	0.00555213	0.0110013	0.345136	0.19922	0.00309047	0.159858	0.00410065	0.0331554	0.0887644	0.151304	0.623919	0.430976	0.0361454	0.0117675	0.718646	0.294255	0.611489	0.897924	0.135516	0.0392497	0.188324	0.236077	0.552452	0.225197
Hotan	0.383344	0.536671	1	0.132897	0.0647059	0.0875449	0.0197181	0.156687	0.307397	0.0626087	0.402017	0.776094	0.0927404	0.173982	0.545552	0.927676	0.999149	0.382353	0.246581	0.677666	0.117245	0.12241	0.0760941	0.614173
Moyu	0.657495	0.196269	0.137633	0.168764	0.0356889	0.01	0.00616386	0.0526633	0.647582	0.646957	0.01	0.680135	0.0545321	0.0380598	0.520187	0.854185	0.524823	0.482411	0.238293	0.111844	0.299463	0.409238	0.047064	0.0740157
Pishan	0.3124	0.111607	0.185727	0.24956	0.0159173	0.00729957	0.00109463	0.0259463	0.239161	0.744348	0.0244957	0.557239	0.0252534	0.0161302	0.304698	0.548265	0.780284	0.435409	0.26523	0.0177145	0.173669	0.129823	0.122278	0.0409449
Lop	0.289081	0.0551658	0.0600211	0.261138	0.01853	0.0164386	0.00363412	0.0319197	0.277535	0.438261	0.121037	0.740741	0.0197763	0.017424	0.5401	0.639837	0.777872	0.244521	0.0555325	0.120875	0.482413	0.339669	0.0714757	0.0409449
Qira	0.159778	0.037787	0.103574	0.196199	0.00964283	0.0251698	6.16528e-05	0.0109743	0.174654	0.573913	0.0821326	0.654882	0.0211761	0.0200812	0.499221	0.724409	0.602837	0.346021	0.111479	0.0639111	0.473376	0.333397	0.01	0.080315
Yutian	0.297964	0.104273	0.180197	0.26441	0.0175263	0.0104791	0.0012101	0.0295554	0.270151	0.516522	0.0835735	0.708754	0.0284437	0.0255802	0.520818	0.664042	0.668794	0.168397	0.520099	0.160125	0.411578	0.36552	0.0215527	0.0503937
Minfeng	0.00394818	0.00956633	0.334881	0.166121	0.01	0.116344	0.000430785	0.0098304	0.0044764	0.250435	0.113833	0.930976	0.0026944	0.00537412	0.580264	0.593176	0.571206	0.450115	0.421053	0.0184092	0.136053	0.110245	0.017594	0.0661417
