# Supplementary material for: Study of coordinated development of county urbanization in arid areas of China: The case of Xinjiang
Source: PLoS One. 2022 Oct 14;17(10):e0276235. doi: 10.1371/journal.pone.0276235 (PMC9565395; doi:10.1371/journal.pone.0276235)
Supplement: S1 Data — (ZIP) [file pone.0276235.s001.zip › data/2016.xlsx]

## Sheet: Basic_data
	Population development level				Economic development level								Social development level							Living environment construction level
index	The total population	Urban population	Proportion of urban population	Natural population growth	GDP	Per capita GDP	Total value of industrial products	Local financial income	Expenditure of local finance	The share of primary industry in GDP	The share of secondary industry in GDP	The share of tertiary industry in GDP	Fixed asset value of the whole society	Retail volume of social commodities	Average employee’s money wage	Water penetration rate	Gas penetration rate	Road area per capita	Drainage pipe density	Domestic garbage removal volume	Green area rate of built-up area	Coverage rate of afforestation in development area	Per capita public green areas	Public facilities
Shihezi	57.38	44.053	0.767741	1.71	3064652	78200	5098578	388815	498628	0.033	0.576	0.391	2241913	980150	64298	1	0.9824	32.36	9.62	8.81	0.3237	0.20492	10.07	3.97
Changji	37.75	23.5002	0.622522	7.67	3847598	76883	3.47743e+06	372738	592884	0.09	0.508	0.402	790656	1032755	64953	0.9942	0.9991	18.48	5	15.74	0.357	0.397	12.14	4.32
Fukang	16.71	8.5196	0.50985	6.74	1432737	85786	2.41033e+06	209814	323744	0.183	0.552	0.265	2.02805e+06	330871	65472	0.999	0.992	28.31	8.72	3.94	0.3438	0.377	19.89	1.25
Hutubi	21.5	9.113	0.42386	5.1	1378843	64126	1.08175e+06	105689	260111	0.274	0.411	0.315	1.16405e+06	281932	58259	0.9941	0.9961	46.17	13.25	3	0.3475	0.4287	22.3	0.67
Manas	17.46	7.0668	0.404742	4.58	1643855	67010	2.154e+06	99686	252529	0.315	0.406	0.279	1.60368e+06	310468	57351	0.995	0.9967	29.29	11.31	3.29	0.3963	0.4336	23.67	1.1
Qitai	23.96	6.2478	0.26076	6.84	1356295	56731	833046	74799	282288	0.332	0.4	0.268	2.66697e+06	273920	65169	0.998	0.9476	15	10.58	6.57	0.3784	0.4091	8.81	1.08
Jimsar	13.89	3.2585	0.234593	4.95	1263242	91092	4180748	76606	267916	0.145	0.687	0.168	66878.2	130257	82725	0.9921	0.8893	33.52	13.54	3.96	0.3525	0.3628	13.24	0.9
Mori	8.84	1.7357	0.196346	6.32	280297	31756	28022.8	36990	163144	0.401	0.193	0.406	325255	79079	68457	0.995	0.9799	31.89	5.85	1.79	0.3791	0.35	21.11	0.62
Yining	58.82	41.2711	0.701651	11.82	2004092	36579	432453	214137	417431	0.036	0.222	0.742	1.72963e+06	795169	63015	0.9992	0.9786	22.09	14.87	29.41	0.3937	0.3965	9.74	3.9
Kuitun	28.78	19.929	0.69246	2.8	1133215	72087	1.04881e+06	112305	239658	0.056	0.402	0.542	1.20886e+06	265503	59475	0.8942	0.9943	18.62	10.15	7.12	0.1791	0.441	8.75	2.74
Yining	43.24	4.3763	0.10121	10.6	737697	16928	585704	40281	266964	0.407	0.277	0.316	521600	160823	50976	0.9612	0.7135	17.5	5.71	4.2	0.2859	0.3129	5.55	0.45
Qapqal	19.6	4.794	0.244592	8.42	481000	24497	147270	25056	212646	0.485	0.229	0.286	125181	34164	55553	0.7748	0.6937	21.38	11.49	4.38	0.3038	0.3333	25.77	0.99
Huocheng	34.2	8.8646	0.259199	4.96	714810	20694	514528	40755	248364	0.336	0.258	0.406	886082	172356	50160	0.9138	0.5431	7.14	3.54	3.7	0.3933	0.4262	5.98	0.32
Gongliu	20.06	7.0139	0.349646	8.75	415617	20560	373586	20886	189011	0.342	0.38	0.278	256754	70604	60968	0.9333	0.8167	22.41	8.44	5.47	0.4072	0.4231	15.17	0.58
Xinyuan	32.12	19.4063	0.604181	7.52	807426	25118	587446	59062	227322	0.357	0.332	0.311	269449	275332	53206	0.7436	0.6305	22.55	5.84	9.72	0.3342	0.404	5.51	0.42
Zhaosu	18.39	5.9837	0.325378	9.51	416802	22433	168200	14742	196232	0.42	0.234	0.346	144423	62718	57156	0.5606	0.1989	12.37	8.73	2.92	0.3659	0.3866	1.81	0.61
Takis	17.06	5.6663	0.33214	10.64	250381	14498	44231.4	18050	170314	0.441	0.142	0.417	71919.6	104316	61895	0.8352	0.5584	15.82	6.22	3.47	0.3479	0.3732	13.39	0.6
Nilka	18.57	3.3909	0.182601	9.87	463643	24701	170712	24682	196757	0.372	0.383	0.245	188144	87568	55772	0.9358	0.4969	23.53	6.67	2.98	0.3628	0.399	10	0.89
Tacheng	16.93	9.0498	0.534542	6.02	802457	47792	44372.4	54588	213612	0.263	0.188	0.549	243591	216686	58040	0.9716	0.9773	15.17	10.72	7.71	0.3924	0.4189	13.41	1.17
Usu	22.25	8.1453	0.366081	6.15	1559058	50845	789145	146877	346128	0.408	0.291	0.301	1.21912e+06	157864	47019	0.9503	0.9453	20.6	7.17	3.3	0.361	0.41	11.09	1.9
Emin	21.05	9.2075	0.437411	5.97	757653	36538	143563	41425	209627	0.334	0.301	0.365	205897	148417	45423	0.9615	0.9692	14.21	7.94	5.94	0.3071	0.3129	9.62	0.85
Shawan	20.61	11.3313	0.549796	6.22	1674832	47344	859208	92237	259450	0.514	0.182	0.304	750355	177338	53001	0.9842	0.9229	18.08	8	5.96	0.3227	0.3547	9.38	1.8
Toli	9.66	3.2008	0.331346	6.87	328696	35516	181499	21262	164999	0.233	0.449	0.318	228063	34704	67384	0.9845	0.8527	24.59	9.85	3.01	0.3231	0.3387	18.58	0.87
Yuming	5.84	2.398	0.410616	7.33	167130	28820	12319	8121	101220	0.375	0.161	0.464	93846.9	27382	47061	0.9804	0.915	25.1	2.76	2.09	0.3988	0.3983	14.77	0.47
Hoboksar	5.35	2.6201	0.489738	7.15	340365	52639	180799	58151	137819	0.206	0.519	0.275	242232	27758	45106	0.9441	0.8601	26.83	4.52	1.13	0.356	0.41	46.15	0.24
Altay	23.28	12.955	0.556486	7.02	638445	32574	158096	65000	268949	0.144	0.182	0.674	793015	273431	51638	0.9735	0.9567	18.31	10	3.06	0.3704	0.3838	26.97	2
Burqin	7.29	2.2548	0.3093	9.1	201234	28463	61688.2	31978	149714	0.184	0.397	0.419	408747	148211	53639	0.7985	0.791	22.49	6.09	2.25	0.5039	0.5655	16.79	1.23
Fuyun	9.8	2.9772	0.303796	13.96	361753	37487	381071	80008	206725	0.182	0.438	0.38	433867	75936	37369	0.9732	0.9329	17.27	7.62	3.29	0.3439	0.3439	22.17	0.3
Fuhai	7.54	2.4306	0.322361	8.28	394480	48684	131846	27140	135872	0.338	0.328	0.334	222715	69881	44079	0.8846	0.7651	24.81	3.48	2.99	0.1933	0.1996	9.62	0.29
Habahe	8.82	2.1222	0.240612	9.36	340156	38563	207052	53031	175885	0.22	0.514	0.266	282371	67597	47271	0.9786	0.9701	32.45	11.31	3.18	0.3939	0.4254	13.68	0.1
Qinghe	6.59	1.679	0.25478	13.58	150054	21529	85062.1	21263	183370	0.266	0.306	0.428	240819	34128	55144	0.9029	0.7943	16.06	8.89	1.58	0.3043	0.3559	15.66	0.34
Jeminay	3.88	1.301	0.335309	6.29	108667	27651	74502.5	10866	119757	0.131	0.436	0.433	195130	13886	48631	0.9712	0.777	23.02	3.72	0.54	0.2832	0.2411	24.46	0.5
Bole	25.84	11.2818	0.436602	7.22	1352194	52375	565656	102320	276384	0.217	0.313	0.47	1.19421e+06	306165	57747	1	0.8811	14.89	12.02	5.98	0.3542	0.3743	12.34	1.6
Jinghe	14.31	6.2279	0.435213	2.71	696633	48413	258536	40440	204428	0.356	0.289	0.355	556758	68944	53068	0.9514	0.6984	10.75	7.69	4.86	0.3394	0.341	8.91	0.5
Wenquan	7.42	1.94	0.261456	4.77	223201	29849	16625	12818	139867	0.334	0.188	0.478	154569	29486	54606	0.8962	1	19.15	17	1.18	0.4447	0.4605	23.58	0.5
Korla	46.03	35.2524	0.765857	9.92	5237026	87092	5.33856e+06	331226	462624	0.082	0.681	0.237	4.99805e+06	704084	70647	0.9998	0.9998	25.84	4.29	30.8	0.3948	0.4307	14.51	6.8
Luntai	11.72	4.203	0.358618	8.4	518043	43460	224496	72994	179189	0.395	0.141	0.464	218791	54662	58000	0.9978	0.9956	28.64	6.5	4.2	0.3796	0.4307	18.23	0.61
Yuli	10.33	4.1572	0.402439	5.02	551035	51988	242888	23971	157708	0.592	0.177	0.231	288748	26685	55944	0.973	0.982	21.73	4.51	3.09	0.3396	0.3954	8.56	0.7
Ruoqiang	3.42	1.6864	0.493099	7.33	566226	128146	415296	67660	145523	0.366	0.474	0.16	426280	11501	76904	0.9944	0.9944	80.53	8.67	1.53	0.3608	0.3974	14.69	0.5
Qiemo	6.98	2.2198	0.318023	8.15	245254	35097	18792.4	23367	147140	0.481	0.136	0.383	322024	15401	64177	0.9782	0.9564	10.61	10.53	2.92	0.395	0.4135	14.95	0.82
Yanqi	13.47	4.9328	0.366206	4.05	631816	46522	159992	32633	160286	0.236	0.242	0.522	247484	96988	64951	0.9721	0.8744	11.28	4.97	4.24	0.3464	0.3819	12.43	1.02
Hejing	18.39	8.1042	0.440685	5.78	709004	36997	816908	41130	231266	0.298	0.324	0.378	599107	66366	52532	0.9917	0.982	16.32	3.32	4.45	0.3757	0.4107	12.47	1.56
Hoxud	6.6	2.5784	0.390667	6.9	336515	46804	80586.4	17004	120172	0.574	0.136	0.29	190183	26085	52554	0.9914	0.9957	29.58	14.63	1.28	0.3964	0.4165	14.81	0.57
Bohu	6.02	1.3733	0.228123	6.98	253793	41842	32694.3	16000	115187	0.397	0.183	0.42	145831	41149	56701	0.9889	0.9889	17.91	12.2	1.29	0.3809	0.4275	31.63	0.53
Aksu	51.31	31.8799	0.621319	13.81	1601946	32437	669230	172864	409409	0.124	0.263	0.613	1.29856e+06	679264	66705	0.9622	0.9902	14.76	5.38	13.9	0.3335	0.3424	11.08	5.07
Wensu	26.06	5.9558	0.228542	9.64	516395	20551	281844	44250	269283	0.392	0.241	0.367	405439	122115	49077	0.9898	0.9502	43.71	5.42	2.55	0.2785	0.2984	14.1	1.28
Kuqa	48.5	14.362	0.296124	7.49	1540615	31521	1.84283e+06	287506	502757	0.136	0.572	0.292	962152	194609	60091	0.9199	0.8728	22.49	4.92	12.05	0.3217	0.3278	10.72	1.03
Xayar	26.52	7.4053	0.279235	-9.42	502469	18627	226567	88356	283056	0.324	0.239	0.437	225722	96408	52124	0.9847	0.9021	23.81	10.7	3.68	0.373	0.4174	14.83	0.83
Xinhe	19.33	5.8547	0.302882	1.99	328719	16890	124002	42416	198042	0.391	0.19	0.419	155581	46833	57355	0.9515	0.9819	27.65	4.44	4.68	0.2098	0.2129	12.93	0.9
Baicheng	23.91	4.8719	0.20376	10.36	533375	22214	453660	122291	274774	0.234	0.429	0.337	555616	89737	62132	0.9862	0.9517	38.37	6.74	2.41	0.3282	0.3472	16.1	1
Wushi	23.27	3.3068	0.142106	8.02	255256	11078	45519.4	11340	225154	0.348	0.162	0.49	106565	20383	55004	0.9568	0.9414	26.19	12	1.4	0.408	0.616	9.88	0.3
Awati	26.32	5.2379	0.199008	9.09	441665	17267	67268.2	18533	237665	0.392	0.205	0.403	135469	49296	47790	0.7241	0.9862	12.41	4.18	4.38	0.2942	0.3308	8.97	0.9
Keping	5.61	3.3748	0.601569	21.14	88862	15937	30583.3	5131	135400	0.265	0.262	0.473	51836.8	7020	60276	0.9341	0.9615	15.55	8.96	0.74	0.3369	0.3423	14.07	0.15
Artux	27.27	9.3105	0.341419	13.47	435643	16193	138728	34691	344254	0.155	0.22	0.625	364705	122653	54743	1	1	20.05	4.17	5.1	0.2088	0.22	8.17	4.3
Akto	22.36	0.9432	0.0421825	10.76	278661	12520	190261	30425	344740	0.221	0.349	0.43	357092	45260	71819	1	1	15.75	7.1	2.2	0.3633	0.4167	14.67	0.66
Akqi	4.54	1.0022	0.220749	13.29	88223	19603	18253.4	8200	135348	0.116	0.303	0.581	49295.6	12246	65710	0.9873	0.9873	20.7	12.74	1.37	0.3779	0.3822	5.91	0.8
Wuqia	6.13	2.1354	0.348352	9.87	201082	33009	99119	26411	176455	0.054	0.584	0.362	241383	20634	64293	0.9425	0.9425	15.17	13.78	197	0.3695	0.3785	27.82	0.86
Kashkar	62.79	30.4179	0.484439	17.87	1601973	25505	321676	200276	632478	0.051	0.295	0.654	1.54571e+06	728257	56786	0.9988	0.9845	26.35	2.55	25.67	0.3606	0.4011	23.8	4.86
Shufu	28.19	4.6139	0.163672	16.6	418571	14960	16548.5	33494	307387	0.399	0.189	0.412	429641	46828	60768	0.9858	0.9805	13.15	5.77	1.93	0.088	0.0886	5.33	1.3
Shule	38.31	5.1594	0.134675	27.88	597176	15891	223227	45160	347915	0.418	0.333	0.249	807361	81888	47838	0.9044	0.9721	17.66	3.45	3.07	0.3114	0.3688	15.47	2.04
Yingisar	30.16	4.8585	0.161091	7.99	495909	16458	61537.6	22374	315096	0.332	0.284	0.384	496691	61300	61268	0.9846	0.9693	22.42	11.71	2.02	0.3623	0.3636	18.08	1.2
Zepu	22.51	5.5609	0.247041	17.66	447476	19945	32509.1	26693	227844	0.385	0.195	0.42	375399	67001	66509	0.9127	0.9187	21.1	10.11	2.81	0.367	0.439	13.1	1.16
Shache	85.65	17.21	0.200934	9.27	1125033	13174	188132	55063	765163	0.452	0.152	0.396	484448	166550	70017	0.9594	0.7975	18.69	2.58	10.79	0.1979	0.2306	8.91	3.56
Yecheng	52.94	11.6865	0.22075	42.12	833447	15909	193279	56028	518212	0.445	0.248	0.307	502024	151206	84808	0.9814	0.9585	9.99	3.27	5.4	0.0679	0.0843	5.59	4.96
Makit	26.89	6.6052	0.245638	5.32	461577	19295	125484	28073	295065	0.55	0.15	0.3	448817	131991	69946	0.9786	0.9384	17.73	6.37	3.83	0.3176	0.3534	13.79	0.37
Yopurga	17.72	2.7967	0.157827	14.59	324155	18737	134603	21790	215151	0.331	0.435	0.234	470837	40974	70407	0.981	0.9228	21.78	6.08	2.14	0.178	0.1875	4.27	1.92
Jiashi	45.32	5.0057	0.110452	18.49	587072	13327	111812	44397	395502	0.451	0.294	0.255	576278	119173	64027	0.9006	0.9078	8.9	2.22	3.21	0.2319	0.2382	11.26	0.73
Bachu	36.93	7.5538	0.204544	9.76	583162	15520	118100	41077	378760	0.418	0.194	0.388	597273	141850	71804	0.9509	0.7528	12.5	1.67	5.23	0.089	0.1357	7.56	1.62
Tashkorgan	4.04	0.7685	0.190223	13.86	123246	30431	10633.2	17838	170987	0.13	0.49	0.38	268111	18650	85135	0.9415	0.8138	32.79	4.5	0.82	0.1183	0.1842	21.28	1.6
Hotan	38.97	21.4284	0.549869	11.11	661483	17926	74468	68074	316764	0.061	0.186	0.753	688197	184684	55926	0.9775	0.9979	14.19	4	23	0.0911	0.1271	5.09	4.51
Moyu	61.55	8.81	0.143136	16.49	414758	6955	60923.2	27000	474496	0.483	0.079	0.438	448662	47519	56271	0.9437	0.9543	25.45	3.64	4.22	0.0681	0.1139	2.28	1.41
Pishan	30.78	5.0181	0.163031	26.36	233065	7719	21400.8	14790	311703	0.392	0.11	0.498	205558	23074	43288	0.8472	0.8556	21.22	8.91	1.14	0.1226	0.1437	5.83	0.36
Lop	29.36	3.4679	0.118116	13.91	250296	8613	47543.7	23242	275021	0.267	0.179	0.554	205055	24458	57457	0.9061	0.8785	16.06	2.81	4.69	0.2534	0.2586	3.31	0.36
Qira	16.8	3.5987	0.214208	11.28	171820	10266	20489.4	10457	215405	0.339	0.138	0.523	104843	26991	54894	0.9149	0.7801	17.8	6.55	1.54	0.263	0.2685	3.55	0.99
Yutian	28.42	9.3577	0.329265	12.74	238973	8438	23794.4	21071	273397	0.307	0.152	0.541	304357	33714	63745	0.9104	0.83	12.89	13.85	2.16	0.2283	0.31	1.83	0.43
Minfeng	3.86	1.3811	0.357798	12.21	91141	23640	87582.4	10044	116410	0.175	0.164	0.661	30794	12094	59664	0.8737	0.8474	21.89	12.63	0.78	0.1189	0.1389	1.95	0.52

## Sheet: Standardization
index	The total population	Urban population	Proportion of urban population	Natural population growth	GDP	Per capita GDP	Total value of industrial products	Local financial income	Expenditure of local finance	The share of primary industry in GDP	The share of secondary industry in GDP	The share of tertiary industry in GDP	Fixed asset value of the whole society	Retail volume of social commodities	Average employee’s money wage	Water penetration rate	Gas penetration rate	Road area per capita	Drainage pipe density	Domestic garbage removal volume	Green area rate of built-up area	Coverage rate of afforestation in development area	Per capita public green areas	Public facilities
Shihezi	0.656208	1	1	0.215949	0.578082	0.587874	0.954958	1	0.598557	0.01	0.817434	0.389545	0.445139	0.948715	0.563769	1	0.97803	0.343644	0.518591	0.0420951	0.586697	0.226857	0.186288	0.577612
Changji	0.417488	0.52517	0.799852	0.331587	0.730145	0.577007	0.650684	0.958098	0.740521	0.101968	0.705592	0.408094	0.152974	1	0.577482	0.9868	0.998877	0.154517	0.217221	0.0773694	0.663073	0.588114	0.232972	0.629851
Fukang	0.16162	0.179073	0.644562	0.313543	0.261131	0.650469	0.450401	0.533468	0.335155	0.268336	0.777961	0.177066	0.402084	0.315726	0.588347	0.997724	0.990014	0.288459	0.459883	0.0173063	0.632798	0.550498	0.407758	0.171642
Hutubi	0.219871	0.192783	0.526047	0.281723	0.250664	0.471743	0.201039	0.262085	0.239314	0.431127	0.546053	0.261383	0.228145	0.268015	0.43734	0.986573	0.995132	0.531816	0.755382	0.0125216	0.641284	0.647734	0.462111	0.0850746
Manas	0.170741	0.145509	0.499697	0.271634	0.302135	0.49554	0.402289	0.24644	0.227895	0.504472	0.537829	0.200675	0.316652	0.295835	0.418331	0.988621	0.995881	0.301812	0.628832	0.0139978	0.753211	0.656949	0.493009	0.149254
Qitai	0.249787	0.126588	0.301253	0.315483	0.246285	0.410724	0.154359	0.181577	0.272716	0.534884	0.527961	0.182125	0.530711	0.260204	0.582004	0.995448	0.93459	0.107099	0.581213	0.0306933	0.712156	0.610871	0.157871	0.146269
Jimsar	0.127326	0.0575264	0.26519	0.278813	0.228212	0.694251	0.78269	0.186286	0.25107	0.200358	1	0.0134907	0.00726441	0.120145	0.949546	0.982021	0.861815	0.35945	0.774299	0.0174081	0.652752	0.523792	0.257781	0.119403
Mori	0.0659127	0.0223452	0.212476	0.305394	0.0373046	0.204644	0.00326386	0.0830345	0.093267	0.658318	0.1875	0.41484	0.0592804	0.0702511	0.65084	0.988621	0.974909	0.337239	0.272668	0.00636262	0.713761	0.499718	0.435273	0.0776119
Yining	0.67372	0.93573	0.908911	0.412107	0.3721	0.244441	0.0791715	0.544735	0.476262	0.00536673	0.235197	0.98145	0.342007	0.768375	0.536909	0.998179	0.973287	0.203706	0.861057	0.146951	0.747248	0.587173	0.178845	0.567164
Kuitun	0.308403	0.442664	0.896244	0.237097	0.202958	0.537433	0.194855	0.279329	0.208509	0.0411449	0.53125	0.644182	0.237166	0.251998	0.462798	0.759217	0.992885	0.156425	0.553164	0.0334928	0.255046	0.670867	0.156518	0.39403
Yining	0.484251	0.0833509	0.0813539	0.388436	0.126141	0.0822916	0.107935	0.0916118	0.249636	0.669052	0.325658	0.263069	0.0988082	0.149944	0.284868	0.911698	0.642367	0.141164	0.263536	0.0186297	0.5	0.429942	0.0843482	0.0522388
Qapqal	0.196765	0.093001	0.27897	0.346139	0.0762851	0.144747	0.0256454	0.0519308	0.167825	0.808587	0.246711	0.212479	0.0190018	0.026463	0.380689	0.487483	0.617651	0.194032	0.640574	0.019546	0.541055	0.468309	0.54037	0.132836
Huocheng	0.374316	0.187044	0.299102	0.279007	0.121696	0.113367	0.0945762	0.0928472	0.221621	0.542039	0.294408	0.41484	0.172185	0.161188	0.267785	0.803823	0.429659	0.01	0.121983	0.0160847	0.74633	0.643032	0.094046	0.0328358
Gongliu	0.202359	0.144287	0.423761	0.352542	0.0635864	0.112261	0.0681228	0.0410624	0.132227	0.552773	0.495066	0.198988	0.04549	0.0619887	0.494054	0.848202	0.77119	0.208066	0.441618	0.0250942	0.778211	0.637201	0.301308	0.0716418
Xinyuan	0.349021	0.430588	0.774574	0.328677	0.139684	0.149871	0.108262	0.140561	0.189929	0.579606	0.416118	0.254637	0.0480456	0.26158	0.331554	0.416477	0.538759	0.209974	0.272016	0.0467271	0.61078	0.601279	0.0834461	0.0477612
Zhaosu	0.18205	0.120487	0.390314	0.367288	0.0638166	0.127716	0.0295738	0.0250493	0.143103	0.692308	0.254934	0.313659	0.0228756	0.0543006	0.414249	0.01	0.01	0.0712631	0.460535	0.0121144	0.683486	0.568554	0.01	0.0761194
Takis	0.165876	0.113154	0.399633	0.389212	0.0314943	0.0622406	0.00630606	0.0336709	0.104066	0.729875	0.103618	0.43339	0.00827935	0.0948549	0.513461	0.624943	0.448758	0.118272	0.296804	0.014914	0.642202	0.543352	0.261164	0.0746269
Nilka	0.184239	0.0605852	0.193531	0.374272	0.072914	0.14643	0.0300451	0.050956	0.143893	0.60644	0.5	0.143339	0.0316775	0.0785271	0.385274	0.853892	0.371989	0.223327	0.326158	0.0124198	0.676376	0.591875	0.184709	0.11791
Tacheng	0.164295	0.191323	0.678594	0.299573	0.138718	0.336964	0.00633252	0.1289	0.16928	0.411449	0.179276	0.655987	0.04284	0.204406	0.432756	0.935366	0.971664	0.109415	0.590346	0.036496	0.744266	0.629302	0.261615	0.159701
Usu	0.228992	0.170426	0.446412	0.302095	0.285665	0.362156	0.146119	0.369434	0.368869	0.670841	0.348684	0.237774	0.239232	0.147059	0.202027	0.886891	0.931719	0.183404	0.358774	0.0140487	0.672248	0.612563	0.209292	0.268657
Emin	0.214399	0.194966	0.544723	0.298603	0.130017	0.244102	0.0249496	0.0945935	0.163278	0.538462	0.365132	0.3457	0.0352514	0.137849	0.168614	0.912381	0.961553	0.0963347	0.409002	0.0274865	0.548624	0.429942	0.176139	0.11194
Shawan	0.209048	0.244032	0.699618	0.303454	0.308151	0.333267	0.159269	0.227025	0.238319	0.860465	0.169408	0.242833	0.144861	0.166045	0.327262	0.964042	0.903757	0.149067	0.412916	0.0275883	0.584404	0.508557	0.170726	0.253731
Toli	0.0758847	0.0561933	0.398539	0.316065	0.0467046	0.235669	0.0320699	0.0420424	0.096061	0.357782	0.608553	0.266442	0.0397138	0.0269894	0.628376	0.964725	0.816128	0.237771	0.533594	0.0125725	0.585321	0.478465	0.378214	0.114925
Yuming	0.0294296	0.0376463	0.507793	0.32499	0.0153253	0.180418	0.000316408	0.00779287	0.01	0.611807	0.134868	0.512648	0.0126937	0.0198511	0.202906	0.955394	0.893896	0.24472	0.0711024	0.00788965	0.758945	0.590559	0.292287	0.0552239
Hoboksar	0.0234708	0.0427774	0.616843	0.321498	0.048971	0.376959	0.0319385	0.138187	0.0551237	0.309481	0.723684	0.193929	0.0425664	0.0202177	0.161977	0.872781	0.825365	0.268293	0.18591	0.00300316	0.66078	0.612563	1	0.0208955
Altay	0.241518	0.281544	0.708838	0.318976	0.106864	0.211394	0.0276774	0.156037	0.252626	0.198569	0.169408	0.866779	0.153449	0.259727	0.298727	0.93969	0.945949	0.152201	0.543379	0.012827	0.693807	0.563288	0.567433	0.283582
Burqin	0.0470631	0.0343379	0.368155	0.359333	0.021949	0.177472	0.00958253	0.0699716	0.0730394	0.270125	0.523026	0.436762	0.0760888	0.137649	0.340619	0.54142	0.739109	0.209157	0.288324	0.00870406	1	0.905022	0.337844	0.168657
Fuyun	0.0775873	0.0510275	0.360568	0.453628	0.053125	0.251933	0.0695276	0.195153	0.158907	0.266547	0.590461	0.370995	0.0811461	0.0671869	0.01	0.939008	0.91624	0.13803	0.388128	0.0139978	0.633028	0.488245	0.459179	0.0298507
Fuhai	0.0501034	0.0383994	0.386155	0.343423	0.0594812	0.344324	0.0227505	0.0573623	0.0521912	0.545617	0.409539	0.293423	0.0386373	0.0612839	0.140476	0.737369	0.706778	0.240768	0.118069	0.0124707	0.287615	0.216852	0.176139	0.0283582
Habahe	0.0656695	0.0312745	0.273485	0.364377	0.0489304	0.260811	0.0368659	0.124842	0.112457	0.334526	0.715461	0.178752	0.050647	0.0590572	0.207302	0.951297	0.962676	0.34487	0.628832	0.0134378	0.747706	0.641527	0.267704	0.01
Qinghe	0.0385504	0.0210352	0.293012	0.446255	0.0120088	0.120256	0.0139696	0.042045	0.123731	0.416816	0.373355	0.451939	0.0422818	0.0264279	0.372127	0.779017	0.743228	0.121542	0.470972	0.0052937	0.542202	0.510814	0.312359	0.0358209
Jeminay	0.00559407	0.0123023	0.404001	0.304812	0.00397063	0.170772	0.0119876	0.0149472	0.0279196	0.175313	0.587171	0.460371	0.0330838	0.00669374	0.235774	0.934456	0.721633	0.216378	0.133725	0.01	0.493807	0.294903	0.510825	0.0597015
Bole	0.27265	0.242888	0.543608	0.322856	0.245488	0.37478	0.104172	0.253305	0.263824	0.329159	0.384868	0.522766	0.234217	0.29164	0.426621	1	0.851579	0.1056	0.675147	0.0276901	0.656651	0.54542	0.237483	0.223881
Jinghe	0.132433	0.126128	0.541694	0.235351	0.118165	0.342088	0.046529	0.0920263	0.155447	0.577818	0.345395	0.328836	0.105886	0.0603704	0.328665	0.889395	0.623518	0.0491893	0.392694	0.0219892	0.622706	0.482791	0.160126	0.0597015
Wenquan	0.048644	0.0270651	0.302213	0.27532	0.0262154	0.188908	0.0011246	0.0200347	0.0582083	0.538462	0.179276	0.536256	0.0249182	0.0219023	0.360863	0.763769	1	0.163646	1	0.00325766	0.86422	0.707542	0.490979	0.0597015
Korla	0.518181	0.79668	0.997403	0.375243	1	0.661245	1	0.849905	0.54433	0.0876565	0.990132	0.129848	1	0.679575	0.696688	0.999545	0.99975	0.254803	0.170907	0.154026	0.749771	0.651495	0.286423	1
Luntai	0.100936	0.0793471	0.436126	0.345751	0.0834796	0.301219	0.0401399	0.176872	0.117433	0.647585	0.101974	0.512648	0.0378473	0.0464467	0.431918	0.994993	0.994508	0.292955	0.315068	0.0186297	0.714908	0.651495	0.37032	0.0761194
Yuli	0.0840326	0.078289	0.496523	0.280171	0.0898873	0.371587	0.0435921	0.0491029	0.0850796	1	0.161184	0.11973	0.0519309	0.0191716	0.388875	0.938553	0.977531	0.198801	0.185258	0.0129797	0.623165	0.585104	0.152233	0.0895522
Ruoqiang	0.01	0.0212062	0.621475	0.32499	0.0928377	1	0.0759513	0.16297	0.0667271	0.595707	0.649671	0.01	0.0796186	0.00436857	0.827681	0.987255	0.99301	1	0.456621	0.00503919	0.671789	0.588866	0.290483	0.0597015
Qiemo	0.0432932	0.0335293	0.380177	0.3409	0.0304985	0.232212	0.0015314	0.0475287	0.0691626	0.801431	0.09375	0.376054	0.0586299	0.00817073	0.561236	0.950387	0.945575	0.0472816	0.577952	0.0121144	0.750229	0.619146	0.296346	0.107463
Yanqi	0.122218	0.0962076	0.446585	0.26135	0.105577	0.326485	0.0280332	0.0716788	0.0889625	0.363148	0.268092	0.610455	0.0436236	0.0877108	0.57744	0.936504	0.843216	0.056411	0.215264	0.0188334	0.638761	0.559714	0.239513	0.137313
Hejing	0.18205	0.169476	0.549235	0.294917	0.120568	0.24789	0.15133	0.0938246	0.195869	0.474061	0.402961	0.367622	0.114412	0.057857	0.317443	0.981111	0.977531	0.125085	0.107632	0.0199023	0.705963	0.61388	0.240415	0.21791
Hoxud	0.038672	0.041814	0.480298	0.316647	0.0482232	0.328812	0.0131295	0.0309447	0.0285446	0.9678	0.09375	0.219224	0.0320879	0.0185867	0.317904	0.980428	0.994632	0.305764	0.845401	0.00376667	0.75344	0.624788	0.293189	0.0701493
Bohu	0.0316186	0.0139727	0.256272	0.318199	0.032157	0.287868	0.00414065	0.028328	0.0210364	0.651163	0.171053	0.438449	0.023159	0.0332727	0.404723	0.974738	0.986144	0.14675	0.686888	0.00381757	0.71789	0.645477	0.67253	0.0641791
Aksu	0.582391	0.718765	0.798194	0.450718	0.293995	0.210263	0.123612	0.437164	0.46418	0.162791	0.302632	0.763912	0.255226	0.655378	0.614161	0.913974	0.987767	0.103829	0.242009	0.0680037	0.609174	0.485424	0.209066	0.741791
Wensu	0.275325	0.119842	0.256849	0.36981	0.0831595	0.112187	0.0509036	0.101956	0.253129	0.642218	0.266447	0.349073	0.0754229	0.112207	0.245112	0.976787	0.937835	0.498297	0.244618	0.0102311	0.483028	0.402671	0.277176	0.176119
Kuqa	0.548218	0.31405	0.349994	0.328095	0.282083	0.202705	0.343886	0.735957	0.604776	0.184258	0.810855	0.222597	0.1875	0.182883	0.475694	0.817706	0.841218	0.209157	0.212003	0.058587	0.58211	0.457965	0.200947	0.138806
Xayar	0.280919	0.15333	0.326717	0.01	0.0804548	0.0963108	0.0405286	0.21691	0.273873	0.520572	0.263158	0.467116	0.0392426	0.0871453	0.308902	0.96518	0.877793	0.227143	0.589041	0.0159829	0.699771	0.626481	0.29364	0.108955
Xinhe	0.193482	0.117506	0.359308	0.221381	0.0467091	0.081978	0.0212783	0.0971763	0.145829	0.640429	0.182566	0.436762	0.0251218	0.0388141	0.418415	0.889622	0.977406	0.279466	0.180691	0.021073	0.325459	0.241866	0.250789	0.119403
Baicheng	0.249179	0.0948007	0.222694	0.38378	0.0864574	0.125909	0.0831519	0.305355	0.261399	0.359571	0.575658	0.298482	0.105656	0.0806417	0.518423	0.968594	0.939708	0.425535	0.330724	0.00951848	0.597018	0.494452	0.322282	0.134328
Wushi	0.241396	0.0586422	0.137719	0.338378	0.0324411	0.0340207	0.0065478	0.0161826	0.186664	0.563506	0.136513	0.556492	0.0152541	0.0130277	0.369196	0.901684	0.926851	0.259572	0.673842	0.00437748	0.780046	1	0.182003	0.0298507
Awati	0.278487	0.103256	0.216145	0.359139	0.0686455	0.0850888	0.0106298	0.0349298	0.205507	0.642218	0.207237	0.409781	0.0210731	0.0412153	0.218168	0.372098	0.982774	0.0718081	0.163731	0.019546	0.519037	0.463607	0.161479	0.119403
Keping	0.0266326	0.0602132	0.770973	0.592938	0.000124107	0.0741144	0.00374444	0.01	0.0514803	0.415027	0.300987	0.527825	0.0042363	0.01	0.479567	0.850023	0.951941	0.114593	0.475538	0.00101802	0.616972	0.485236	0.2765	0.00746269
Artux	0.29004	0.197345	0.412422	0.444121	0.0674759	0.0762268	0.0240422	0.0770426	0.366046	0.218247	0.231908	0.784148	0.0672224	0.112732	0.363732	1	1	0.17591	0.163079	0.0232108	0.323165	0.255219	0.143437	0.626866
Akto	0.23033	0.00403609	0.01	0.391541	0.0369868	0.0459193	0.0337145	0.065924	0.366778	0.336315	0.444079	0.455312	0.0656898	0.0372806	0.721224	1	1	0.117318	0.354207	0.00844956	0.677523	0.625165	0.290032	0.0835821
Akqi	0.0136203	0.00539916	0.246109	0.440629	0.01	0.104364	0.00143024	0.00799877	0.051402	0.148479	0.368421	0.709949	0.00372472	0.00509488	0.59333	0.971097	0.984147	0.184766	0.722114	0.00422478	0.711009	0.560278	0.0924673	0.104478
Wuqia	0.0329563	0.0315794	0.421978	0.374272	0.0219195	0.214983	0.0166079	0.0554623	0.113315	0.0375671	0.830592	0.340641	0.0423954	0.0132724	0.563665	0.86914	0.928224	0.109415	0.789954	1	0.691743	0.55332	0.586604	0.113433
Kashkar	0.721999	0.684989	0.609539	0.529492	0.294	0.153064	0.0583798	0.508609	0.800156	0.0322004	0.355263	0.833052	0.30498	0.703142	0.406503	0.997269	0.980652	0.261752	0.0574038	0.127914	0.67133	0.595825	0.49594	0.710448
Shufu	0.301228	0.0888401	0.167442	0.504851	0.0641602	0.0660528	0.00111024	0.0739228	0.310519	0.654741	0.180921	0.424958	0.0802952	0.0388092	0.489867	0.967683	0.975658	0.0818913	0.267449	0.00707523	0.0461009	0.00808727	0.0793866	0.179104
Shule	0.424298	0.101443	0.127478	0.72371	0.0988488	0.0737348	0.0399018	0.104328	0.371561	0.68873	0.417763	0.150084	0.156337	0.0729896	0.219173	0.782431	0.965173	0.143344	0.116112	0.0128779	0.558486	0.535076	0.308074	0.289552
Yingisar	0.325185	0.0944911	0.163885	0.337796	0.0791807	0.0784134	0.00955426	0.0449406	0.32213	0.534884	0.337171	0.37774	0.0937937	0.0529182	0.500335	0.964952	0.961678	0.208203	0.654925	0.00753334	0.675229	0.525296	0.366937	0.164179
Zepu	0.232154	0.110719	0.282346	0.525417	0.0697741	0.107186	0.00410589	0.0561973	0.190715	0.629696	0.190789	0.438449	0.0693754	0.0584761	0.610057	0.80132	0.898515	0.190217	0.550554	0.0115545	0.686009	0.667106	0.254623	0.158209
Shache	1	0.379847	0.218799	0.362631	0.201369	0.0513157	0.0333148	0.130138	1	0.749553	0.120066	0.397976	0.0913289	0.155527	0.683499	0.907601	0.747223	0.157378	0.0593607	0.0521735	0.298165	0.275155	0.160126	0.516418
Yecheng	0.602213	0.252238	0.24611	1	0.144737	0.0738834	0.0342808	0.132653	0.628054	0.73703	0.277961	0.247892	0.0948673	0.140568	0.993154	0.95767	0.948196	0.0388336	0.104371	0.0247379	0.01	0.01	0.0852503	0.725373
Makit	0.285419	0.134845	0.280412	0.285991	0.0725128	0.101823	0.0215564	0.059794	0.29196	0.924866	0.116776	0.236088	0.0841557	0.121836	0.682012	0.951297	0.923106	0.144298	0.306588	0.0167464	0.572706	0.506112	0.270185	0.0402985
Yopurga	0.173902	0.0468574	0.159387	0.465852	0.0458227	0.0972184	0.023268	0.0434185	0.171598	0.533095	0.585526	0.124789	0.0885888	0.0331021	0.691664	0.956759	0.903633	0.199482	0.287671	0.00814415	0.252523	0.194094	0.0554804	0.271642
Jiashi	0.509546	0.0978919	0.0940928	0.541521	0.0968864	0.0525782	0.0189904	0.102339	0.443234	0.747764	0.353618	0.160202	0.109816	0.109339	0.558096	0.773782	0.884908	0.0239815	0.0358774	0.0135906	0.376147	0.289449	0.213126	0.0940299
Bachu	0.407516	0.156761	0.223774	0.372138	0.096127	0.0706736	0.0201706	0.0936865	0.418018	0.68873	0.189145	0.384486	0.114043	0.131447	0.72091	0.888257	0.691424	0.0730345	0.01	0.0238725	0.0483945	0.0966711	0.12968	0.226866
Tashkorgan	0.00753983	0.01	0.204036	0.451688	0.00680216	0.193711	0.01	0.0331184	0.10508	0.173524	0.675987	0.370995	0.0477763	0.0113382	1	0.866864	0.76757	0.349503	0.184605	0.00142523	0.115596	0.187888	0.439107	0.223881
Hotan	0.432324	0.477305	0.699718	0.398331	0.111338	0.0905265	0.0119812	0.164049	0.324642	0.0500894	0.175987	1	0.132347	0.173207	0.388498	0.948794	0.997379	0.0960621	0.15199	0.114324	0.053211	0.0804965	0.0739738	0.658209
Moyu	0.70692	0.185782	0.139139	0.502716	0.0634196	0.01	0.00943895	0.0569974	0.562211	0.805009	0.01	0.468803	0.0841245	0.0394829	0.395721	0.871871	0.942953	0.249489	0.128506	0.0187315	0.000458716	0.0556705	0.0105999	0.195522
Pishan	0.332725	0.0981783	0.166559	0.694218	0.0281312	0.0063041	0.00202097	0.0251744	0.31702	0.642218	0.0509868	0.569983	0.0351833	0.0156512	0.123917	0.652253	0.819748	0.191852	0.472277	0.00305406	0.125459	0.111717	0.0906631	0.038806
Lop	0.315457	0.0623641	0.104656	0.452658	0.0314778	0.0136809	0.00692774	0.0472029	0.261771	0.418605	0.164474	0.664418	0.0350819	0.0170005	0.42055	0.786299	0.848334	0.121542	0.074364	0.0211239	0.425459	0.327816	0.0338295	0.038806
Qira	0.162714	0.065386	0.237094	0.40163	0.0162362	0.0273205	0.00184991	0.0138812	0.17198	0.547406	0.0970395	0.612142	0.0149075	0.0194699	0.366893	0.806327	0.725502	0.145251	0.31833	0.00509009	0.447477	0.346436	0.0392422	0.132836
Yutian	0.304025	0.198436	0.39567	0.429957	0.0292786	0.0122369	0.00247023	0.0415446	0.259325	0.490161	0.120066	0.642496	0.0550733	0.0260243	0.552192	0.796086	0.787792	0.0783485	0.794521	0.00824595	0.36789	0.424487	0.00045106	0.0492537
Minfeng	0.00535085	0.0141529	0.434996	0.419674	0.000566734	0.137675	0.0144426	0.0128048	0.0228785	0.254025	0.139803	0.844857	0.01	0.0049467	0.466755	0.712563	0.809512	0.200981	0.714938	0.00122162	0.116972	0.102689	0.00315742	0.0626866
