# Supplementary material for: Study of coordinated development of county urbanization in arid areas of China: The case of Xinjiang
Source: PLoS One. 2022 Oct 14;17(10):e0276235. doi: 10.1371/journal.pone.0276235 (PMC9565395; doi:10.1371/journal.pone.0276235)
Supplement: S1 Data — (ZIP) [file pone.0276235.s001.zip › data/2018.xlsx]

## Sheet: Basic_data
	Population development level				Economic development level								Social development level							Living environment construction level
index	The total population	Urban population	Proportion of urban population	Natural population growth	GDP	Per capita GDP	Total value of industrial products	Local financial income	Expenditure of local finance	The share of primary industry in GDP	The share of secondary industry in GDP	The share of tertiary industry in GDP	Fixed asset value of the whole society	Retail volume of social commodities	Average employee’s money wage	Water penetration rate	Gas penetration rate	Road area per capita	Drainage pipe density	Domestic garbage removal volume	Green area rate of built-up area	Coverage rate of afforestation in development area	Per capita public green areas	Public facilities
Shihezi	59.3	47.5722	0.802229	-6.72	3596055	83653	5.70647e+06	92223	1311522	0.031	0.546	0.423	118000	1260000	72586	0.9821	0.9913	14.85	9.27	8.41	0.2079	0.43	6.9	3.95
Changji	38.8	24.8009	0.639198	5.28	4062468	78075	1932796	419421	619915	0.07	0.483	0.447	500500	1212462	75283	1	1	19.42	2.87	16.52	0.3535	0.3979	12.3	21.41
Fukang	16.39	8.214	0.501159	1.5	2061816	124816	3.15862e+06	204028	298279	0.146	0.627	0.227	3450000	384291	70986	0.9734	0.9725	24.96	3.64	3.85	0.3476	0.4041	17.89	4.64
Hutubi	21.06	9.1615	0.435019	-0.64	1530860	71960	793309	102297	224963	0.295	0.324	0.381	990919	326004	69851	0.9945	0.9945	29.99	13.57	2.9	0.3457	0.3802	21.95	0.67
Manas	17.02	6.7704	0.397791	-4.94	1920316	78369	1.3848e+06	100401	238983	0.288	0.412	0.3	1.26928e+06	358673	69061	0.995	0.995	29.79	11.25	3.64	0.3947	0.4309	23.67	1.1
Qitai	23.66	6.0656	0.256365	-1.1	1581074	66414	656096	69728	284123	0.259	0.417	0.324	2.19252e+06	317774	80830	0.9815	0.9631	27.38	7.8	6.57	0.358	0.3887	14.15	1.08
Jimsar	13.74	3.214	0.233916	-0.39	2193846	127846	5.11797e+06	62278	273968	0.07	0.791	0.139	611637	151181	76140	0.9922	0.9922	14.71	6.8	3.83	0.3547	0.3902	13.84	1.05
Mori	8.7	1.6573	0.190494	-0.87	322651	36675	57106.5	38231	177047	0.344	0.22	0.436	239498	91309	79568	0.9949	0.9436	17.34	6.5	1.98	0.2314	0.324	11.54	0.71
Yining	57.11	35.6424	0.624101	11.13	2466328	43695	684622	218050	509176	0.024	0.245	0.731	726000	924128	71278	0.9286	0.9981	21.38	13.21	16.11	0.3269	0.3632	9.75	3.9
Kuitun	29.1	20.2792	0.69688	0.22	1415532	89477	1.55132e+06	109496	280551	0.047	0.41	0.543	2446900	290711	67080	0.9903	0.9983	18.81	12.76	7.9	0.3783	0.4227	7.6	2.91
Yining	42.54	4.3024	0.101138	5.26	833983	19486	662327	45735	368936	0.315	0.316	0.369	530330	189220	53236	0.9612	0.8965	18.08	5.71	5.4	0.305	0.308	5.55	0.45
Qapqal	19.44	8.2156	0.422613	6.88	517608	26571	134379	33918	234437	0.431	0.204	0.365	222500	43326	66184	0.8652	0.7138	20.25	11.49	4.38	0.3047	0.3333	23.96	0.92
Huocheng	33.8	12.2271	0.361749	4.67	824107	24276	332010	36936	259275	0.274	0.276	0.45	848683	204018	63197	0.9418	0.7011	7.34	3.82	3.8	0.3933	0.4262	6.15	0.32
Gongliu	19.59	6.7457	0.344344	3.42	493045	25127	369203	20054	198882	0.339	0.369	0.292	234016	84781	67107	0.9167	0.8267	23.56	13.57	6.35	0.4082	0.4186	14.77	0.62
Xinyuan	31.76	19.2943	0.607503	6.06	997315	31307	1.01618e+06	60405	278787	0.27	0.415	0.315	281331	327700	63075	0.8029	0.7172	18.43	14.33	5	0.3715	0.3992	4.2	0.42
Zhaosu	18.15	5.7936	0.319207	6.09	482452	26575	50546.8	19289	202999	0.381	0.237	0.382	122910	74525	67891	0.8182	0.4036	12.43	9.48	1.65	0.3672	0.3879	2.12	0.61
Takis	16.9	5.6118	0.332059	4.87	277648	16373	36411.5	22482	219358	0.34	0.162	0.498	88744.8	122437	70429	0.8017	0.719	15.97	5.44	2.69	0.3485	0.3989	12.54	0.6
Nilka	18.19	3.2794	0.180286	6.2	473802	26047.4	220166	37366	212564	0.262	0.445	0.293	189350	103931	61146	0.9451	0.7231	28.75	7.11	1.93	0.3432	0.3892	11.78	0.92
Tacheng	16.37	8.1953	0.500629	-2.99	957213	58410	59257.3	42647	219313	0.283	0.18	0.537	270000	252262	70833	0.9529	0.9426	13.88	11.49	10.95	0.3659	0.3906	13.41	1.9
Usu	21.64	7.4627	0.344857	4.35	1976347	63592	987731	148779	328138	0.364	0.341	0.295	1049000	187428	50282	0.9475	0.9435	24.41	7.17	3.3	0.3673	0.4163	12.55	1.17
Emin	20.54	8.6689	0.42205	-1.11	890474	42404	196913	27831	211693	0.318	0.311	0.371	258584	177924	65838	0.9637	0.9275	15.3	4.66	6.54	0.3047	0.342	9.54	0.65
Shawan	20.25	10.3448	0.510854	0.28	1918511	52689	750305	81441	227984	0.46	0.207	0.333	657050	209995	50616	0.999	0.9269	25.92	6.66	6.44	0.3203	0.355	10.4	1.5
Toli	9.49	2.4888	0.262255	3.42	407819	42614	162118	18346	152910	0.221	0.42	0.359	230542	40219	71072	0.931	0.9276	44.23	9.85	3.16	0.3229	0.3504	16.44	0.87
Yuming	5.72	1.9877	0.3475	1.21	175651	30129	12543	8673	106800	0.349	0.146	0.505	75645.9	31386	58558	0.9677	0.9548	24.77	4.45	2.1	0.05	0.0807	5.1	0.47
Hoboksar	5.24	2.1228	0.405115	1.64	398675	68168	203114	121753	191238	0.248	0.439	0.313	297593	32694	49106	0.9507	0.8873	27.02	4.52	0.82	0.356	0.41	46.48	0.24
Altay	23.12	12.8562	0.556064	3.46	817180	41134	122798	44537	280822	0.139	0.176	0.685	174900	325974	59476	0.8832	0.8832	25.95	10	3.08	0.3784	0.3868	27.48	2
Burqin	7.16	2.4035	0.335684	3.89	241186	33544	76779	37602	184594	0.167	0.401	0.432	336215	174960	64460	0.9149	0.8213	34.53	4.7	2.49	0.4948	0.5561	19.15	1.09
Fuyun	9.64	2.9551	0.306546	7.94	520966	52654	485558	88170	271256	0.128	0.551	0.321	428630	84211	42122	0.9248	0.8715	18.77	7.81	3.23	0.3515	0.3665	22.28	0.3
Fuhai	7.42	2.3732	0.319838	4.29	458527	55549	226735	27921	198514	0.341	0.29	0.369	204648	79812	58993	0.9091	0.8258	25.95	3.59	2.99	0.2038	0.21	9.47	0.29
Habahe	8.51	2.2929	0.269436	5.54	420704	46866	276596	54006	191462	0.189	0.553	0.258	267539	81060	67300	0.9807	0.971	33.14	9.74	0.78	0.3998	0.4317	15.46	0.1
Qinghe	6.31	1.6636	0.263645	5.54	184463	25757	89119.3	24609	211938	0.247	0.292	0.461	224964	37929	77229	0.9432	0.9432	15.97	8.31	0.71	0.3053	0.3559	15.57	0.34
Jeminay	3.79	1.261	0.332718	1.78	145253	36241	134745	15593	166266	0.106	0.505	0.389	170634	14540	62533	0.9396	0.7114	25.2	4.05	0.55	0.2849	0.3382	22.82	0.5
Bole	26.03	12.3115	0.472973	3.64	1602190	62007	432388	108241	338449	0.195	0.291	0.515	816000	377453	69011	1	0.9075	9.81	10.52	7.52	0.3508	0.3816	10.44	9.72
Jinghe	14.34	6.2066	0.432817	3.26	809867	56495	229204	41684	265807	0.308	0.272	0.42	490705	89098	66934	1	0.8088	14.83	4.56	2.81	0.3307	0.3376	10.78	0.5
Wenquan	7.29	1.4779	0.20273	0.8	264405	36073	12005.5	13999	146195	0.294	0.192	0.514	142232	35767	68578	0.9111	0.8	22.56	11.79	0.38	0.3342	0.3532	27.78	0.44
Korla	47.27	37.6327	0.796122	6.95	6169841	96725	7.22329e+06	340268	564556	0.048	0.716	0.236	4710000	832674	85982	0.9839	0.9971	42.19	4.47	30.68	0.4113	0.4167	10.95	20.65
Luntai	11.62	4.0891	0.351902	1.83	565103	48547	301502	86651	222437	0.258	0.22	0.522	244292	65704	66668	0.9928	0.9493	15.88	8.32	2.35	0.3796	0.4307	11.97	0.61
Yuli	10.69	4.5352	0.424247	3.66	591376	56602	125308	29005	158254	0.543	0.173	0.284	238817	40237	78565	0.9914	0.9871	34.74	6.64	1.01	0.34	0.3964	8.15	0.7
Ruoqiang	3.44	1.4612	0.424767	4.67	575364	137986	546452	72271	176599	0.188	0.618	0.194	438850	15343	107199	0.9947	0.9263	41.49	8.67	1.53	0.3617	0.3983	13.68	0.5
Qiemo	7.1	2.3634	0.332873	7.57	245948	34714	16240.3	29061	145521	0.422	0.121	0.457	273722	17998	74735	0.9706	0.95	8.81	9.57	2.74	0.395	0.4388	8.24	0.82
Yanqi	13.12	5.2685	0.401562	-0.47	718557	54628	116013	32493	170870	0.205	0.249	0.546	237530	116958	74266	0.9893	0.9691	11.95	4.82	3.66	0.3515	0.3819	12.71	1.02
Hejing	18.46	8.7721	0.475195	2.26	828023	43139	1.25889e+06	59080	228050	0.243	0.377	0.38	644789	79574	65538	0.9916	0.9832	17.8	3.53	2.51	0.3825	0.4175	12.59	1.56
Hoxud	6.62	2.696	0.407251	3.69	328923	48906	68036	17813	128831	0.49	0.131	0.379	180307	36686	61656	0.9934	0.9967	22.59	9.85	1.21	0.4116	0.4475	13.77	0.5
Bohu	5.89	1.3722	0.232971	5.09	251848	42873	16610.6	16956	110833	0.283	0.146	0.571	116898	50780	60595	0.9889	0.9889	17.91	7.73	0.77	0.3809	0.4275	31.63	0.44
Aksu	55.11	34.1384	0.619459	10.33	2042905	37831	951159	204349	617938	0.109	0.295	0.596	1008100	787614	63638	0.998	0.997	10.55	5.2	13.9	0.4648	0.4776	12.71	5.07
Wensu	26.65	5.8094	0.217989	5.58	665761	24907	234538	48561	354554	0.346	0.318	0.336	371352	196899	62220	0.9805	0.9504	43.38	6.31	2.8	0.2953	0.3151	14.65	1.28
Kuqa	48.86	17.1926	0.351875	3.33	2438017	49948	2.75092e+06	386296	736466	0.096	0.671	0.233	941713	236419	81087	0.9752	0.8785	25.32	5	12.05	0.3253	0.3274	10.34	1.03
Xayar	26.42	7.4532	0.282104	7.88	607179	22948	292423	153829	439001	0.281	0.286	0.433	229589	117225	60423	0.9985	0.9574	29.22	10.77	3	0.343	0.3839	14.79	0.94
Xinhe	19.42	6.0693	0.312528	1.29	418658	21623	153774	50016	301531	0.324	0.206	0.47	160381	57180	62823	0.9481	0.965	19.14	5.18	2.5	0.2187	0.2296	13.08	0.8
Baicheng	24.04	5.1856	0.215707	4.47	689522	28661	726808	152190	355261	0.193	0.533	0.274	492983	105453	65277	0.9969	0.9969	34.94	5.65	2.53	0.3982	0.418	27.72	1
Wushi	23.3	3.3556	0.144017	3.81	321187	13706	39836.9	15100	350109	0.313	0.167	0.52	90800	24020	77003	0.9394	0.9394	26.72	12	1.4	0.4027	0.6053	9.7	0.33
Awati	26.84	5.2653	0.196174	4.71	501559	18615	77033.4	23638	334886	0.338	0.242	0.42	142392	59468	56074	0.9975	1	17.96	1.67	4.58	0.2975	0.3342	12.97	0.9
Keping	5.53	3.3655	0.60859	3.6	117315	21035	22741.5	6513	149999	0.222	0.304	0.474	50346.9	8325	53385	0.9787	0.8979	12.04	1	0.76	0.2796	0.3405	10	0.15
Artux	28.55	9.6284	0.337247	13.95	497923	17557	107815	39407	466428	0.148	0.243	0.609	199900	145058	64359	1	1	33.9	4.96	5.19	0.2285	0.2595	12.79	3.3
Akto	23.41	1.3569	0.0579624	11.14	358287	15384	139129	34021	581206	0.178	0.383	0.439	305412	54224	118832	1	1	14.92	6.66	1.97	0.3547	0.3844	14.95	0.6
Akqi	4.6	1.3862	0.301348	4.24	101149	21941	18409.2	9000	189551	0.095	0.305	0.6	57393.2	14669	81849	0.9498	0.9498	21.67	11.75	1.03	0.2998	0.3443	8.62	0.6
Wuqia	5.89	1.7112	0.290526	6.36	331557	55352	228586	46817	297624	0.025	0.619	0.356	208339	25189	111525	0.9651	0.9651	15.34	14.21	0.66	0.3697	0.3785	11.72	0.86
Kashkar	65.15	30.4928	0.46804	13.3	1701526	26204	364094	131984	676393	0.049	0.252	0.699	2837300	881500	75970	1	1	30.79	2.65	25.67	0.3571	0.3972	23.6	4.86
Shufu	28.41	4.3804	0.154185	1.39	449287	15798	18767.7	23921	417274	0.371	0.182	0.447	345912	60198	56669	0.9841	0.9876	13.1	5.77	2.32	0.0937	0.0955	5.34	1.3
Shule	38.22	4.6589	0.121897	3.86	632479	16530	160355	34023	523843	0.406	0.314	0.28	797509	92372	65793	0.9165	0.9757	17.38	3.45	6.59	0.3114	0.3688	14.8	2.04
Yingisar	30.95	3.9325	0.12706	5.26	521800	16926	74649.7	18410	394383	0.308	0.277	0.415	468828	68000	61313	0.9867	0.9924	22.2	10.95	2.19	0.3623	0.3636	17.84	1.2
Zepu	22.36	5.5796	0.249535	3.32	475337	21693	36919.2	25759	296210	0.359	0.166	0.475	328885	85500	50853	0.9488	0.934	24.14	9.14	2.56	0.3713	0.4433	14.36	1.16
Shache	89.2	22.0854	0.247594	11.42	1227427	13719	111305	56169	1074474	0.422	0.116	0.462	397567	196212	74478	0.9617	0.9159	18.82	1.21	10.79	0.1918	0.2211	8.86	3.67
Yecheng	55.23	10.0929	0.182743	2.96	878166	15873	173035	52591	833053	0.425	0.244	0.331	454177	175396	87369	0.9797	0.9467	10.79	3.02	5.3	0.073	0.0902	5.47	4.96
Makit	27.24	8.3568	0.306784	3.36	519307	21747	97885.6	19550	350504	0.55	0.15	0.3	380415	152089	74081	0.9772	0.9598	17.73	6.37	3.97	0.3274	0.3633	15.38	0.37
Yopurga	17.97	2.8895	0.160796	7.12	297393	16939	94153.8	17012	286506	0.306	0.401	0.293	395212	46516	80620	0.9793	0.9762	21.88	6.24	2.14	0.1904	0.1999	4.66	1.92
Jiashi	46.1	5.0597	0.109755	3.66	608880	13625	117183	36788	615394	0.409	0.269	0.322	499378	131380	77380	0.9302	0.9095	8.58	2.22	4.05	0.2319	0.2619	9.24	0.73
Bachu	38.45	8.2309	0.214068	8.08	660609	17520	107500	32214	543411	0.404	0.188	0.408	508880	164875	61000	0.9516	0.8024	12.73	1.6	5.38	0.0856	0.1305	7.69	1.62
Tashkorgan	4.1	0.7731	0.188561	10.36	136836	33456	25212.5	14052	242444	0.122	0.509	0.369	239741	21100	89989	0.951	0.8163	25.16	3.83	0.82	0.1333	0.2	20	1.6
Hotan	40.89	20.5788	0.503272	4.13	870642	21466	100218	75833	559665	0.047	0.195	0.758	1216500	220940	57954	0.9821	0.9913	14.85	4.11	9	0.1061	0.1562	5.8	4.91
Moyu	64.9	9.4216	0.145171	2.81	526260	8126	103676	51811	839258	0.396	0.09	0.514	361252	57681	60624	0.976	0.991	25.11	7.26	3	0.0606	0.1107	1.8	1.41
Pishan	32.22	5.3189	0.165081	7.25	301588	9374	23002.2	23429	488560	0.294	0.121	0.585	178647	28043	59894	0.9301	0.9016	22.59	12.39	1.62	0.1095	0.1346	5.44	0.4
Lop	29.71	3.6259	0.122043	1.39	318124	10702	80679.4	28586	498953	0.227	0.258	0.515	169765	30901	71600	0.92	0.904	15.5	4.53	1.58	0.2654	0.2723	4.86	0.36
Qira	16.92	3.5952	0.212482	2.32	217552	12853	3753.4	12367	361392	0.293	0.166	0.541	128958	29885	68149	0.9247	0.887	17.19	16.11	1.25	0.263	0.2944	3.42	0.99
Yutian	28.97	9.493	0.327684	-0.49	317129	10927	41489.2	24419	491081	0.271	0.182	0.547	230225	44166	68571	0.9123	0.9123	12.3	10.25	2.16	0.2283	0.2574	1.76	0.46
Minfeng	3.84	1.3761	0.358359	5.02	123421	32052	103256	11919	132455	0.16	0.176	0.664	49627.3	14611	67699	0.9463	0.9329	24.56	12.72	0.65	0.0298	0.0468	2.48	0.54

## Sheet: Standardization
index	The total population	Urban population	Proportion of urban population	Natural population growth	GDP	Per capita GDP	Total value of industrial products	Local financial income	Expenditure of local finance	The share of primary industry in GDP	The share of secondary industry in GDP	The share of tertiary industry in GDP	Fixed asset value of the whole society	Retail volume of social commodities	Average employee’s money wage	Water penetration rate	Gas penetration rate	Road area per capita	Drainage pipe density	Domestic garbage removal volume	Green area rate of built-up area	Coverage rate of afforestation in development area	Per capita public green areas	Public facilities
Shihezi	0.651353	1	1	0.01	0.575891	0.581603	0.789901	0.207577	1	0.013308	0.650499	0.458805	0.0146711	1	0.397132	0.909733	0.985412	0.203578	0.54732	0.265017	0.383011	0.686124	0.114937	0.180666
Changji	0.412313	0.513424	0.780951	0.580552	0.652747	0.538649	0.267198	1	0.42592	0.0874525	0.560628	0.497577	0.0967461	0.96202	0.43229	1	1	0.32746	0.123759	0.532673	0.696129	0.628648	0.235689	1
Fukang	0.151003	0.158997	0.595481	0.397678	0.323079	0.898583	0.43699	0.478351	0.15894	0.231939	0.766049	0.142165	0.729635	0.30037	0.376274	0.86586	0.95389	0.477636	0.174719	0.114521	0.683441	0.639749	0.360689	0.213046
Hutubi	0.205457	0.179243	0.506615	0.294146	0.235588	0.49156	0.109364	0.231974	0.0980832	0.515209	0.333809	0.390953	0.201978	0.253803	0.361478	0.972264	0.990778	0.613988	0.831899	0.0831683	0.679355	0.596956	0.451476	0.026748
Manas	0.158349	0.12815	0.456595	0.0861151	0.299763	0.540913	0.191294	0.227382	0.109721	0.501901	0.459344	0.260097	0.261707	0.279903	0.35118	0.974786	0.991616	0.608566	0.678359	0.107591	0.784731	0.687735	0.489937	0.0469263
Qitai	0.235774	0.11309	0.266575	0.271892	0.243862	0.448853	0.090358	0.153097	0.14719	0.446768	0.466476	0.298869	0.459812	0.247228	0.504602	0.906707	0.938129	0.543237	0.450033	0.20429	0.705806	0.612175	0.277057	0.0459878
Jimsar	0.120103	0.052157	0.236411	0.306241	0.344835	0.921916	0.708386	0.135054	0.138761	0.0874525	1	0.01	0.120593	0.114132	0.443462	0.960666	0.986922	0.199783	0.383852	0.113861	0.69871	0.614861	0.270125	0.04458
Mori	0.061334	0.0188935	0.17807	0.283019	0.0364991	0.219844	0.0073901	0.0768161	0.0583097	0.608365	0.185449	0.479806	0.0407415	0.0662984	0.48815	0.974281	0.905433	0.271076	0.363997	0.0528053	0.433548	0.496329	0.218694	0.0286251
Yining	0.625816	0.745085	0.760666	0.86357	0.389735	0.273903	0.0943092	0.51231	0.333999	0.01	0.221113	0.956381	0.145133	0.731662	0.380081	0.639939	0.996814	0.380591	0.808074	0.519142	0.638925	0.566517	0.178667	0.17832
Kuitun	0.299207	0.416805	0.858452	0.335752	0.216584	0.626452	0.214358	0.249409	0.144225	0.0437262	0.456491	0.652666	0.514395	0.225606	0.325355	0.951084	0.99715	0.310924	0.778293	0.248185	0.749462	0.673053	0.13059	0.131863
Yining	0.455924	0.0754138	0.0580106	0.579584	0.120756	0.0874788	0.0912211	0.0949897	0.21759	0.553232	0.322397	0.371567	0.103147	0.144522	0.144883	0.804337	0.826459	0.291136	0.311714	0.165677	0.591828	0.467681	0.0847496	0.0164242
Qapqal	0.186567	0.159031	0.489946	0.657958	0.0686242	0.142038	0.0180934	0.0663707	0.105947	0.773764	0.162625	0.365105	0.0370943	0.0279633	0.313675	0.320222	0.520121	0.349959	0.694242	0.132013	0.591183	0.512981	0.496422	0.0384796
Huocheng	0.354011	0.244748	0.408168	0.55104	0.119129	0.124365	0.0454679	0.0736799	0.126564	0.475285	0.265335	0.502423	0.171457	0.156345	0.274736	0.706505	0.498826	0.01	0.186631	0.112871	0.78172	0.67932	0.0981664	0.0103238
Gongliu	0.188316	0.127622	0.384784	0.490566	0.0645767	0.130918	0.0506195	0.0327942	0.0764342	0.598859	0.398003	0.247173	0.0395652	0.0610829	0.325707	0.579929	0.709423	0.439686	0.831899	0.19703	0.813763	0.665712	0.290921	0.0244017
Xinyuan	0.330224	0.39576	0.738365	0.618287	0.14767	0.178508	0.140235	0.130518	0.142761	0.467681	0.463623	0.28433	0.0497179	0.255158	0.273146	0.00605144	0.525822	0.300623	0.882197	0.152475	0.734839	0.630976	0.0545617	0.0150164
Zhaosu	0.171525	0.107278	0.351009	0.619739	0.0628312	0.142068	0.0064815	0.0309415	0.0798516	0.678707	0.2097	0.392569	0.0157247	0.0528891	0.335928	0.0832073	0.01	0.137978	0.561218	0.0419142	0.725591	0.610743	0.00805009	0.0239324
Takis	0.15695	0.103393	0.368277	0.560716	0.0290835	0.0635069	0.00452358	0.0386745	0.0934307	0.60076	0.10271	0.579968	0.00839364	0.0911674	0.369013	0.01	0.52884	0.233939	0.293845	0.0762376	0.685376	0.630439	0.241055	0.0234632
Nilka	0.171992	0.0535544	0.164354	0.62506	0.0614058	0.138005	0.029976	0.0747212	0.0877912	0.452471	0.506419	0.248788	0.029981	0.0763824	0.247999	0.723147	0.535714	0.580374	0.404368	0.0511551	0.673978	0.613071	0.224061	0.0384796
Tacheng	0.15077	0.158597	0.594769	0.180455	0.141062	0.387217	0.00768802	0.087511	0.0933933	0.492395	0.128388	0.642973	0.0472865	0.194888	0.37428	0.762481	0.903756	0.177284	0.694242	0.348845	0.722796	0.615577	0.26051	0.0844674
Usu	0.21222	0.142943	0.385472	0.535559	0.308995	0.427122	0.136294	0.344546	0.183725	0.646388	0.35806	0.252019	0.214441	0.143091	0.106375	0.73525	0.905265	0.462727	0.408339	0.0963696	0.725806	0.661594	0.241279	0.0502112
Emin	0.199394	0.168717	0.489189	0.271408	0.130065	0.263961	0.0267552	0.0516289	0.0870682	0.558935	0.315264	0.374798	0.044837	0.135498	0.309164	0.816944	0.878437	0.215777	0.242224	0.2033	0.591183	0.528559	0.173971	0.0258095
Shawan	0.196012	0.204527	0.608507	0.338655	0.299465	0.343162	0.103407	0.181464	0.100591	0.828897	0.166904	0.313409	0.130338	0.16112	0.110729	0.994957	0.877431	0.50366	0.374586	0.2	0.624731	0.551835	0.193202	0.0656969
Toli	0.0705457	0.036661	0.274488	0.490566	0.0505331	0.265578	0.0219356	0.0286577	0.0382744	0.374525	0.470756	0.355412	0.0388199	0.0254811	0.377395	0.652042	0.878605	1	0.585705	0.0917492	0.630323	0.543599	0.328265	0.0361333
Yuming	0.0265858	0.0259535	0.389024	0.383648	0.0122765	0.169436	0.00121747	0.00523119	0.01	0.617871	0.0798859	0.591276	0.00558294	0.0184241	0.214262	0.837115	0.924212	0.472486	0.228326	0.0567657	0.0434409	0.0606983	0.0746869	0.0173627
Hoboksar	0.0209888	0.0288403	0.466435	0.404451	0.0490264	0.462359	0.0276141	0.279094	0.0700892	0.425856	0.49786	0.281099	0.0532072	0.0194691	0.0910442	0.751387	0.811033	0.533478	0.232958	0.0145215	0.701505	0.650313	1	0.00656969
Altay	0.229478	0.258191	0.669251	0.492501	0.117988	0.254181	0.0164892	0.0920883	0.14445	0.218631	0.122682	0.882068	0.0268804	0.253779	0.226229	0.410993	0.804158	0.504473	0.595632	0.0891089	0.749677	0.608774	0.575134	0.08916
Burqin	0.0433769	0.0348383	0.373148	0.513304	0.0230753	0.195734	0.010115	0.0752928	0.0645742	0.271863	0.443652	0.473344	0.0614946	0.13313	0.291201	0.570852	0.700369	0.737056	0.244871	0.069637	1	0.911907	0.388864	0.0464571
Fuyun	0.0722948	0.0466248	0.333997	0.70924	0.0691775	0.342892	0.0667363	0.197761	0.13651	0.197719	0.657632	0.294023	0.0813246	0.0606276	0.01	0.620777	0.784541	0.30984	0.450695	0.0940594	0.691828	0.572426	0.458855	0.00938527
Fuhai	0.0464086	0.0341908	0.351857	0.532656	0.0588888	0.365186	0.0308858	0.0518469	0.0761288	0.602662	0.285307	0.371567	0.0332635	0.0571131	0.219932	0.541604	0.707914	0.504473	0.17141	0.0861386	0.374194	0.292211	0.172406	0.008916
Habahe	0.0591185	0.032475	0.284137	0.59313	0.0526563	0.298321	0.0377923	0.115021	0.0702751	0.313688	0.660485	0.192246	0.0467585	0.0581101	0.328223	0.902673	0.951375	0.699377	0.578425	0.0132013	0.795699	0.689167	0.306351	0.01
Qinghe	0.0334655	0.0190281	0.276356	0.59313	0.0137285	0.135769	0.0118243	0.0438257	0.0872716	0.423954	0.28816	0.520194	0.0376228	0.0236515	0.457659	0.713565	0.904762	0.233939	0.483786	0.0108911	0.592473	0.553447	0.30881	0.0112623
Jeminay	0.00408116	0.0104254	0.369162	0.411224	0.00726746	0.216502	0.0181441	0.0219904	0.0493608	0.155894	0.592011	0.403877	0.0259651	0.00496535	0.26608	0.695411	0.516097	0.484142	0.201853	0.00561056	0.548602	0.521755	0.47093	0.0187705
Bole	0.26341	0.246552	0.557611	0.501209	0.247342	0.414916	0.0593715	0.24637	0.192284	0.325095	0.286733	0.607431	0.164445	0.294907	0.350528	1	0.844903	0.0669558	0.630046	0.235644	0.690323	0.599463	0.194097	0.451431
Jinghe	0.127099	0.116103	0.503657	0.482825	0.116783	0.37247	0.0312278	0.0851788	0.131986	0.539924	0.259629	0.453958	0.0946443	0.0645319	0.323452	1	0.67941	0.203036	0.235606	0.080198	0.647097	0.52068	0.201699	0.0187705
Wenquan	0.0448927	0.0150601	0.19451	0.363812	0.0269013	0.215209	0.00114302	0.0181299	0.0327005	0.513308	0.145506	0.605816	0.0198706	0.0219242	0.344883	0.551689	0.664655	0.412578	0.714097	0.01	0.654624	0.548612	0.581843	0.015955
Korla	0.511077	0.787613	0.991795	0.661345	1	0.682266	1	0.808304	0.379968	0.0456274	0.89301	0.156704	1	0.658597	0.571764	0.91881	0.995137	0.9447	0.229649	1	0.82043	0.66231	0.205501	0.964336
Luntai	0.0953825	0.0708561	0.394938	0.413643	0.0764504	0.311266	0.041242	0.194082	0.0959865	0.444867	0.185449	0.61874	0.0417701	0.0458418	0.319984	0.963691	0.91499	0.231499	0.484447	0.0650165	0.752258	0.687377	0.228309	0.0239324
Yuli	0.0845382	0.0803883	0.492141	0.502177	0.0807797	0.373294	0.0168369	0.0544722	0.0427103	0.986692	0.118402	0.234249	0.0405954	0.0254954	0.475075	0.956631	0.97837	0.742749	0.373263	0.0207921	0.667097	0.625962	0.142889	0.0281558
Ruoqiang	0.01	0.0147033	0.492841	0.55104	0.0781412	1	0.0751708	0.159256	0.0579378	0.311787	0.75321	0.088853	0.0835175	0.00560689	0.848351	0.973273	0.876425	0.925725	0.507611	0.0379538	0.713763	0.629364	0.266547	0.0187705
Qiemo	0.0426772	0.0339814	0.369371	0.69134	0.02386	0.204744	0.0017296	0.0546078	0.032141	0.756654	0.0442225	0.513732	0.0480852	0.00772804	0.425147	0.85174	0.916164	0.0398482	0.567174	0.0778878	0.785376	0.70188	0.144902	0.033787
Yanqi	0.112873	0.0960574	0.461662	0.302371	0.101737	0.358093	0.0155494	0.0629196	0.0531824	0.344106	0.226819	0.657512	0.0403193	0.0867901	0.419033	0.946041	0.948189	0.124966	0.252813	0.108251	0.691828	0.6	0.244857	0.0431722
Hejing	0.17514	0.170922	0.560595	0.434446	0.119774	0.269621	0.173853	0.127309	0.100646	0.41635	0.409415	0.389338	0.127707	0.0569229	0.305254	0.95764	0.971831	0.283546	0.167439	0.070297	0.758495	0.663742	0.242174	0.0685124
Hoxud	0.0370802	0.0410884	0.469305	0.503628	0.0375326	0.31403	0.00890398	0.0273669	0.0182872	0.885932	0.0584879	0.387722	0.0280407	0.0226584	0.254647	0.966717	0.994467	0.413391	0.585705	0.0273927	0.821075	0.717457	0.26856	0.0187705
Bohu	0.0285681	0.0128015	0.235142	0.571359	0.0248322	0.267573	0.00178089	0.0252913	0.00334766	0.492395	0.0798859	0.6979	0.0144346	0.0339185	0.240816	0.944024	0.981388	0.286528	0.4454	0.0128713	0.755054	0.681647	0.667934	0.015955
Aksu	0.602495	0.712947	0.754429	0.824867	0.319963	0.228746	0.131228	0.479129	0.424279	0.161597	0.292439	0.738288	0.205664	0.622597	0.280485	0.989914	0.99497	0.0870155	0.277962	0.446205	0.935484	0.771352	0.244857	0.233224
Wensu	0.270639	0.107615	0.215012	0.595065	0.0930369	0.129224	0.0319667	0.101834	0.205652	0.612167	0.32525	0.318255	0.069034	0.150657	0.262	0.901664	0.916834	0.976959	0.351423	0.079868	0.570968	0.480394	0.288238	0.0553731
Kuqa	0.529618	0.350851	0.394902	0.486212	0.385069	0.322055	0.380519	0.919776	0.522665	0.136882	0.828816	0.151858	0.191419	0.182231	0.507952	0.874937	0.796278	0.487395	0.264725	0.385149	0.635484	0.502417	0.19186	0.0436415
Xayar	0.267957	0.14274	0.301158	0.706338	0.0833837	0.114138	0.0399845	0.356777	0.275749	0.488593	0.279601	0.47496	0.0386153	0.0870034	0.238574	0.992436	0.928571	0.593115	0.646592	0.0864686	0.673548	0.603581	0.291369	0.0394181
Xinhe	0.186334	0.113169	0.342036	0.387518	0.0523192	0.103935	0.0207798	0.105358	0.16164	0.570342	0.165478	0.534733	0.023765	0.0390317	0.269861	0.738275	0.941315	0.31987	0.276638	0.069967	0.406237	0.327305	0.253131	0.0328484
Baicheng	0.240205	0.094286	0.211946	0.541364	0.0969522	0.158132	0.100153	0.352807	0.206239	0.321293	0.631954	0.218094	0.095133	0.0775984	0.301851	0.984367	0.994802	0.74817	0.307743	0.0709571	0.792258	0.664637	0.580501	0.0422337
Wushi	0.231576	0.0551827	0.115624	0.509434	0.0362579	0.0429694	0.00499804	0.0207964	0.201963	0.54943	0.109843	0.615509	0.00883463	0.0125392	0.454713	0.694402	0.89839	0.525346	0.727995	0.0336634	0.801935	1	0.177549	0.0107931
Awati	0.272854	0.095989	0.185701	0.552975	0.0659796	0.0807716	0.0101502	0.0414741	0.189327	0.596958	0.216833	0.453958	0.019905	0.0408596	0.18188	0.987393	1	0.287883	0.0443415	0.138614	0.575699	0.514593	0.250671	0.0375411
Keping	0.0243703	0.0553942	0.739825	0.499274	0.00266384	0.0994071	0.0026301	0.01	0.0358581	0.376426	0.305278	0.541195	0.000154408	0.01	0.146826	0.892587	0.828806	0.127406	0.01	0.0125413	0.537204	0.525873	0.184258	0.00234632
Artux	0.292794	0.189219	0.375248	1	0.0653805	0.0726244	0.0144139	0.0796642	0.298515	0.235741	0.21826	0.759289	0.0322448	0.10924	0.289884	1	1	0.719978	0.262078	0.158746	0.427312	0.380842	0.246646	0.150164
Akto	0.232859	0.0124746	0.01	0.864054	0.0423712	0.055891	0.0187513	0.0666202	0.393789	0.292776	0.417974	0.484653	0.0548851	0.0366701	1	1	1	0.205476	0.374586	0.0524752	0.69871	0.604476	0.294946	0.0234632
Akqi	0.0135261	0.0131007	0.327014	0.530237	0.01	0.106384	0.00203002	0.00602313	0.0686889	0.134981	0.306705	0.74475	0.00166636	0.00506841	0.517886	0.746848	0.915828	0.388452	0.711449	0.0214521	0.580645	0.532677	0.153399	0.0234632
Wuqia	0.0285681	0.0200453	0.312474	0.632801	0.0379667	0.363669	0.0311422	0.0976101	0.158397	0.00190114	0.754636	0.350565	0.0340556	0.0134731	0.904745	0.824004	0.941482	0.216861	0.874255	0.00924092	0.730968	0.593912	0.222719	0.035664
Kashkar	0.719566	0.635049	0.550982	0.968553	0.26371	0.139211	0.0499119	0.303872	0.4728	0.0475285	0.231098	0.904685	0.598165	0.697605	0.441246	1	1	0.635674	0.109199	0.834653	0.703871	0.627395	0.488372	0.223369
Shufu	0.291161	0.0770805	0.129285	0.392356	0.0573662	0.059079	0.00207968	0.0421595	0.257714	0.659696	0.131241	0.497577	0.0635753	0.0414429	0.189636	0.919818	0.979209	0.15614	0.315685	0.0640264	0.137419	0.0871979	0.0800537	0.0563116
Shule	0.40555	0.0830315	0.0859027	0.511853	0.0875526	0.0647158	0.0216914	0.066625	0.346174	0.726236	0.319544	0.227787	0.160477	0.0671476	0.308578	0.578921	0.959256	0.27216	0.162144	0.20495	0.605591	0.576544	0.291592	0.0910371
Yingisar	0.320779	0.0675098	0.0928395	0.579584	0.0693149	0.0677653	0.00982007	0.0288127	0.238713	0.539924	0.266762	0.44588	0.08995	0.0476761	0.250176	0.93293	0.987257	0.402819	0.658504	0.059736	0.715054	0.567234	0.359571	0.051619
Zepu	0.220616	0.102705	0.257398	0.485728	0.0616588	0.104474	0.0045939	0.0466109	0.157223	0.636882	0.108417	0.542811	0.0599218	0.0616574	0.113818	0.741805	0.889336	0.455408	0.538716	0.0719472	0.734409	0.709937	0.281753	0.0497419
Shache	1	0.4554	0.25479	0.8776	0.185588	0.0430695	0.0148973	0.120259	0.803234	0.756654	0.0370899	0.521809	0.0746591	0.150108	0.421796	0.806858	0.858987	0.311195	0.0138981	0.343564	0.348387	0.312086	0.158766	0.167527
Yecheng	0.603895	0.199145	0.167656	0.468312	0.128037	0.0596566	0.0234477	0.111594	0.602839	0.762357	0.219686	0.310178	0.0868062	0.133478	0.589845	0.89763	0.91063	0.0935213	0.133686	0.162376	0.0929032	0.0777081	0.0829606	0.228062
Makit	0.277519	0.162048	0.334318	0.487663	0.0689041	0.10489	0.0130385	0.0315736	0.202291	1	0.085592	0.260097	0.0709787	0.114857	0.416621	0.885023	0.932596	0.281648	0.355394	0.118482	0.64	0.566697	0.304562	0.0126701
Yopurga	0.169426	0.0452231	0.138167	0.669569	0.0323371	0.0678654	0.0125216	0.025427	0.149168	0.536122	0.443652	0.248788	0.074154	0.0305119	0.501864	0.895613	0.960094	0.394145	0.34679	0.0580858	0.345376	0.274127	0.0648479	0.0854059
Jiashi	0.497435	0.0915958	0.0695886	0.502177	0.083664	0.0423456	0.0157115	0.0733214	0.422167	0.731939	0.25535	0.295638	0.0965053	0.0983123	0.459627	0.648008	0.848256	0.0336134	0.0807412	0.121122	0.434624	0.385139	0.167263	0.0295636
Bachu	0.408232	0.159358	0.209744	0.716014	0.0921879	0.0723394	0.0143702	0.0622439	0.362416	0.722433	0.1398	0.434572	0.0985442	0.125072	0.246096	0.755925	0.668679	0.14611	0.0397088	0.165017	0.12	0.149866	0.132603	0.071328
Tashkorgan	0.0076959	0.01	0.175473	0.826318	0.00588051	0.195056	0.00297237	0.0182583	0.112594	0.186312	0.597718	0.371567	0.0407936	0.0102063	0.623999	0.7529	0.691985	0.483058	0.187293	0.0145215	0.222581	0.274306	0.407871	0.0703895
Hotan	0.436684	0.423207	0.59832	0.524915	0.126797	0.102726	0.0133616	0.167882	0.375908	0.0437262	0.149786	1	0.250382	0.169864	0.206388	0.909733	0.985412	0.203578	0.205824	0.284488	0.164086	0.195882	0.0903399	0.225716
Moyu	0.716651	0.184801	0.117174	0.461055	0.0700499	0.01	0.0138406	0.109705	0.607989	0.707224	0.01	0.605816	0.066867	0.039432	0.241194	0.878971	0.984909	0.481702	0.414295	0.0864686	0.0662366	0.114414	0.000894454	0.0614735
Pishan	0.335588	0.0971343	0.143925	0.675859	0.0330284	0.00961035	0.00266621	0.040968	0.316886	0.513308	0.0442225	0.720517	0.0276845	0.0157533	0.231678	0.647504	0.83501	0.413391	0.753805	0.0409241	0.171398	0.157207	0.0822898	0.0140779
Lop	0.30632	0.0609584	0.086099	0.392356	0.0357532	0.0198367	0.0106553	0.0534574	0.325513	0.385932	0.239658	0.607431	0.0257785	0.0180366	0.384278	0.596571	0.839034	0.221198	0.23362	0.039604	0.506667	0.40376	0.0693202	0.0122008
Qira	0.157183	0.0603024	0.207613	0.437349	0.0191809	0.0364007	0.01	0.0141775	0.211328	0.511407	0.108417	0.649435	0.0170223	0.0172249	0.339291	0.620272	0.81053	0.26701	1	0.0287129	0.501505	0.44333	0.0371199	0.0417644
Yutian	0.297691	0.186326	0.362399	0.301403	0.0355892	0.0215694	0.0052269	0.0433656	0.318979	0.469582	0.131241	0.659128	0.0387517	0.0286344	0.344792	0.557741	0.852951	0.134454	0.612177	0.0587459	0.426882	0.377081	0.01	0.0168935
Minfeng	0.00466418	0.0128849	0.403615	0.567973	0.00366998	0.184245	0.0137824	0.0130925	0.0212954	0.258555	0.122682	0.848142	0.01	0.00502207	0.333425	0.729198	0.887492	0.466793	0.775645	0.00891089	0.01	0.01	0.0161002	0.0206476
